# Supplementary material for: Canine peripheral blood TCRαβ T cell atlas: Identification of diverse subsets including CD8A+ MAIT-like cells by combined single-cell transcriptome and V(D)J repertoire analysis
Source: Front Immunol. 2023 Feb 23;14:1123366. doi: 10.3389/fimmu.2023.1123366 (PMC9995359; doi:10.3389/fimmu.2023.1123366)
Supplement: Supplementary file 6 [file Table_2.xlsx]

## Sheet: cluster_0
Supplementary Table 2. Differentially expressed genes (DEGs) of each cluster
p_val	avg_log2FC	pct.1	pct.2	p_val_adj	cluster	gene
1.16328e-241	0.781215	0.372	0.172	1.59544e-237	0	ID3
2.67436e-195	0.64964	0.7	0.493	3.66789e-191	0	RGS1
6.40688e-257	0.637314	0.406	0.195	8.78704e-253	0	KRT18
0	0.619749	0.297	0.09	0	0	SAMHD1
0	0.535061	0.997	0.929	0	0	PLAC8
8.90966e-282	0.488969	0.672	0.395	1.22196e-277	0	CD4
2.63047e-165	0.445723	0.7	0.496	3.60769e-161	0	TCF7
8.07002e-134	0.436101	0.693	0.553	1.1068e-129	0	LDHB
2.86482e-133	0.434777	0.349	0.2	3.9291e-129	0	ZC3H12D
0	0.426088	0.999	0.977	0	0	RPL13A
1.29312e-241	0.420417	0.981	0.876	1.77352e-237	0	LTB
3.35678e-131	0.414949	0.57	0.398	4.60383e-127	0	CDC25B
1.00314e-113	0.393139	0.349	0.205	1.37581e-109	0	ENSCAFG00000014028
2.20564e-145	0.384247	0.298	0.151	3.02504e-141	0	ARID5B
6.6305e-135	0.372345	0.257	0.123	9.09374e-131	0	TSPAN5
9.87354e-134	0.34066	0.743	0.572	1.35416e-129	0	FCMR
5.98796e-113	0.336571	0.704	0.533	8.21249e-109	0	HMGN1
4.85359e-138	0.332141	0.453	0.264	6.6567e-134	0	CCR7
2.75309e-238	0.322949	0.998	0.968	3.77586e-234	0	RPS11
5.45381e-144	0.316707	0.946	0.834	7.4799e-140	0	ATP6V0E1
6.07868e-193	0.315284	0.992	0.923	8.33691e-189	0	RPL12
1.06451e-270	0.304243	0.999	0.96	1.45998e-266	0	RPS15A
1.95195e-204	0.298849	0.997	0.939	2.67709e-200	0	ENSCAFG00000029884
2.96759e-70	0.296679	0.557	0.428	4.07004e-66	0	JUNB
3.27102e-91	0.295321	0.405	0.268	4.4862e-87	0	HIVEP2
1.68055e-91	0.289517	0.579	0.426	2.30487e-87	0	NISCH
1.95815e-71	0.285373	0.502	0.377	2.6856e-67	0	EVA1B
1.30112e-117	0.284774	0.958	0.855	1.78449e-113	0	ENSCAFG00000044682
4.86915e-81	0.282929	0.684	0.555	6.67804e-77	0	WBP2
2.10208e-223	0.28281	0.998	0.947	2.883e-219	0	ENSCAFG00000031952
1.10605e-189	0.28258	0.997	0.938	1.51694e-185	0	ENSCAFG00000046992
2.81094e-214	0.27985	0.997	0.953	3.8552e-210	0	RPS27
3.36415e-197	0.278474	0.996	0.949	4.61393e-193	0	RPL10A
4.43641e-256	0.278001	1	0.978	6.08453e-252	0	RPS7
1.75491e-169	0.27553	0.997	0.946	2.40686e-165	0	ENSCAFG00000043193
5.10755e-65	0.274699	0.414	0.294	7.005e-61	0	ENSCAFG00000050027
1.83008e-47	0.272197	0.345	0.251	2.50996e-43	0	CTLA4
7.86665e-101	0.270857	0.939	0.839	1.07891e-96	0	PFDN5
2.90101e-59	0.267278	0.645	0.521	3.97874e-55	0	IGHM
3.42069e-127	0.264718	0.844	0.673	4.69148e-123	0	TRIM22
3.33046e-226	0.264049	0.999	0.961	4.56773e-222	0	FAU
1.63355e-75	0.263235	0.335	0.212	2.24041e-71	0	ACTN1
6.77995e-162	0.254262	0.997	0.94	9.2987e-158	0	ENSCAFG00000043730
9.69076e-224	0.252361	0.999	0.973	1.32909e-219	0	RPS14
1.22003e-53	0.252294	0.477	0.368	1.67327e-49	0	ETHE1
1.53298e-56	0.250534	0.544	0.439	2.10248e-52	0	GPI
3.34193e-19	-0.250312	0.324	0.382	4.58346e-15	0	CAT
3.4765e-05	-0.2507	0.734	0.729	0.476802	0	HSP90B1
5.12976e-07	-0.252627	0.307	0.338	0.00703546	0	CCPG1
1.87864e-12	-0.253334	0.447	0.485	2.57656e-08	0	TNFRSF25
1.56101e-15	-0.254103	0.647	0.659	2.14092e-11	0	LCP2
6.6912e-06	-0.256295	0.801	0.796	0.0917698	0	HSPA5
3.63565e-13	-0.256633	0.378	0.421	4.98629e-09	0	PPT1
3.22939e-22	-0.257873	0.3	0.363	4.42911e-18	0	LTA4H
1.74852e-21	-0.258229	0.189	0.25	2.3981e-17	0	SH2D3C
3.43693e-12	-0.258803	0.222	0.265	4.71375e-08	0	KAT6B
5.40266e-21	-0.259849	0.216	0.279	7.40975e-17	0	HK1
3.77543e-10	-0.260004	0.43	0.466	5.178e-06	0	TM9SF2
3.73434e-18	-0.260381	0.828	0.809	5.12165e-14	0	LRRFIP1
1.64462e-18	-0.266226	0.242	0.301	2.25559e-14	0	ELOVL5
1.4862e-10	-0.266486	0.558	0.581	2.03832e-06	0	KLF3
5.51714e-10	-0.267576	0.368	0.406	7.56676e-06	0	ROCK1
2.69952e-24	-0.26792	0.531	0.575	3.70239e-20	0	ACTR3
1.958e-10	-0.268605	0.36	0.396	2.6854e-06	0	PFN1
3.03916e-40	-0.272447	0.79	0.767	4.1682e-36	0	CLIC1
2.47052e-12	-0.272813	0.209	0.254	3.38832e-08	0	PRDM1
4.01928e-20	-0.27284	0.49	0.53	5.51244e-16	0	CSK
1.73086e-23	-0.272988	0.295	0.361	2.37387e-19	0	MTPN
3.79689e-10	-0.273485	0.806	0.785	5.20744e-06	0	FLNA
1.47295e-30	-0.276194	0.872	0.878	2.02015e-26	0	MT-ND4
2.62607e-42	-0.2771	0.879	0.896	3.60165e-38	0	KLF6
5.7875e-13	-0.282643	0.541	0.572	7.93756e-09	0	CANX
5.96915e-20	-0.283683	0.391	0.452	8.18669e-16	0	CAST
0.00252958	-0.284521	0.867	0.758	1	0	S100A8
6.15218e-20	-0.285106	0.532	0.577	8.43771e-16	0	IRF1
8.16172e-38	-0.287053	0.861	0.832	1.11938e-33	0	CORO1A
4.73909e-23	-0.287271	0.573	0.622	6.49967e-19	0	CELF2
2.26234e-10	-0.289061	0.446	0.476	3.1028e-06	0	DIAPH1
9.59115e-05	-0.290089	0.266	0.29	1	0	ITGA4
1.18425e-17	-0.291048	0.316	0.368	1.6242e-13	0	FLII
4.74287e-14	-0.293738	0.524	0.558	6.50485e-10	0	MT-ND6
5.71103e-13	-0.295133	0.367	0.412	7.83267e-09	0	DOCK10
6.17899e-10	-0.295655	0.5	0.503	8.47448e-06	0	ANXA2
4.98025e-70	-0.295851	0.998	0.984	6.83041e-66	0	ACTB
1.08616e-26	-0.29594	0.207	0.28	1.48967e-22	0	ATP6V0A2
2.8255e-14	-0.298413	0.319	0.371	3.87517e-10	0	IFNGR1
1.26507e-19	-0.299894	0.775	0.774	1.73504e-15	0	TLN1
1.96039e-13	-0.307984	0.485	0.511	2.68867e-09	0	ITGB2
1.15604e-66	-0.308669	0.816	0.823	1.58551e-62	0	HOPX
6.21239e-24	-0.311286	0.711	0.736	8.52029e-20	0	NCOR1
3.95181e-17	-0.312436	0.27	0.325	5.41991e-13	0	ZDHHC20
1.98988e-108	-0.312615	0.985	0.976	2.72912e-104	0	EZR
6.49349e-33	-0.314202	0.52	0.581	8.90582e-29	0	P4HB
3.16356e-19	-0.315629	0.395	0.448	4.33883e-15	0	HM13
1.1099e-18	-0.316856	0.491	0.535	1.52222e-14	0	PPP1R12A
6.92195e-44	-0.320371	0.183	0.276	9.49345e-40	0	CYTH4
3.25755e-31	-0.321112	0.203	0.278	4.46772e-27	0	DOK2
4.70242e-52	-0.325014	0.995	0.99	6.44937e-48	0	MT-CO2
3.46264e-31	-0.3258	0.388	0.461	4.74901e-27	0	DLA-DMB
2.50851e-44	-0.330021	0.719	0.741	3.44043e-40	0	BIN2
9.31627e-27	-0.33309	0.196	0.266	1.27773e-22	0	ESYT1
1.98091e-66	-0.334623	0.998	0.996	2.71681e-62	0	MT-CO1
6.88968e-29	-0.338129	0.389	0.455	9.4492e-25	0	PIP4K2A
8.23007e-62	-0.339436	0.931	0.917	1.12875e-57	0	ENSCAFG00000000814
1.20077e-43	-0.341263	0.965	0.947	1.64686e-39	0	MT-CYB
1.52225e-28	-0.343377	0.755	0.719	2.08776e-24	0	S100A10
5.28258e-22	-0.347122	0.4	0.458	7.24507e-18	0	PLCL2
5.80617e-25	-0.348572	0.989	0.98	7.96316e-21	0	PTPRC
7.14184e-33	-0.35894	0.242	0.318	9.79504e-29	0	ENSCAFG00000028940
1.27644e-49	-0.361891	0.22	0.322	1.75064e-45	0	CSRP1
2.93102e-41	-0.364822	0.484	0.544	4.0199e-37	0	CLTA
7.53759e-56	-0.368421	0.51	0.599	1.03378e-51	0	CMTM6
6.33904e-26	-0.372003	0.45	0.5	8.69399e-22	0	TRAT1
1.61369e-30	-0.373926	0.223	0.294	2.21318e-26	0	ATP8A1
5.6622e-39	-0.374848	0.22	0.308	7.76571e-35	0	CBLB
2.32301e-80	-0.375231	0.993	0.985	3.186e-76	0	MT-ATP6
5.4283e-30	-0.378887	0.341	0.413	7.44491e-26	0	EML4
2.49611e-49	-0.38044	0.228	0.328	3.42341e-45	0	GIMAP4
8.97124e-96	-0.38146	0.997	0.993	1.23041e-91	0	MT-CO3
2.81071e-46	-0.38187	0.203	0.298	3.85488e-42	0	GLRX
4.46697e-60	-0.382391	0.93	0.925	6.12644e-56	0	MT-ATP8
9.15438e-70	-0.3837	0.746	0.755	1.25552e-65	0	ENSCAFG00000003012
1.61041e-83	-0.390652	0.987	0.983	2.20867e-79	0	ND4L
5.41443e-20	-0.400324	0.432	0.465	7.42589e-16	0	BST2
1.28926e-37	-0.404216	0.423	0.497	1.76822e-33	0	ACTN4
2.82669e-51	-0.4058	0.586	0.655	3.8768e-47	0	TXNIP
3.62086e-43	-0.409394	0.291	0.381	4.966e-39	0	SYTL1
1.25043e-64	-0.41515	0.156	0.269	1.71497e-60	0	MYO1F
1.97182e-44	-0.422952	0.378	0.466	2.70435e-40	0	CD164
3.5178e-36	-0.423412	0.685	0.712	4.82466e-32	0	ZFP36
3.16348e-26	-0.429907	0.33	0.396	4.33872e-22	0	EMB
3.31126e-43	-0.430795	0.964	0.911	4.54139e-39	0	VIM
2.02525e-35	-0.441467	0.312	0.397	2.77763e-31	0	IGF2R
9.95601e-107	-0.452642	0.964	0.938	1.36547e-102	0	ACTG1
2.62301e-41	-0.456055	0.421	0.498	3.59746e-37	0	CD7
2.04482e-63	-0.465546	0.575	0.646	2.80446e-59	0	CD2
1.64783e-45	-0.4674	0.212	0.298	2.26e-41	0	SH2D1A
7.62675e-49	-0.475979	0.236	0.332	1.04601e-44	0	RDX
1.65778e-92	-0.477674	0.964	0.929	2.27364e-88	0	CRIP1
4.10012e-37	-0.492048	0.701	0.653	5.62332e-33	0	LGALS1
4.59588e-81	-0.506285	0.297	0.424	6.30324e-77	0	CCND2
9.87451e-14	-0.510694	0.409	0.436	1.35429e-09	0	PLEC
4.62817e-78	-0.51086	0.159	0.28	6.34753e-74	0	CTSD
2.36558e-118	-0.514353	0.889	0.88	3.24439e-114	0	LCP1
3.64181e-42	-0.514853	0.791	0.796	4.99474e-38	0	IQGAP1
3.06783e-83	-0.526846	0.183	0.311	4.20753e-79	0	IKZF3
4.0128e-74	-0.528877	0.681	0.731	5.50356e-70	0	DLA-DQA1
1.37399e-60	-0.529918	0.509	0.59	1.88443e-56	0	ADGRE5
5.33365e-83	-0.530408	0.608	0.678	7.3151e-79	0	THY1
2.06314e-80	-0.531825	0.469	0.571	2.8296e-76	0	INPP5D
2.2296e-103	-0.537885	0.602	0.682	3.0579e-99	0	ITM2C
3.31916e-88	-0.540447	0.463	0.564	4.55223e-84	0	CCND3
2.72506e-70	-0.553635	0.323	0.435	3.73741e-66	0	CTSA
1.667e-47	-0.624918	0.425	0.496	2.28629e-43	0	BCL2A1
9.45552e-36	-0.626953	0.338	0.411	1.29682e-31	0	FGL2
1.29077e-88	-0.642327	0.131	0.257	1.77029e-84	0	LGALS3
1.70343e-123	-0.653474	0.429	0.568	2.33625e-119	0	ITGB7
3.01105e-05	-0.682942	0.337	0.337	0.412966	0	ITGB1
4.15606e-76	-0.763404	0.188	0.305	5.70004e-72	0	SYNE1
6.75025e-178	-0.780071	0.769	0.799	9.25796e-174	0	ENSCAFG00000009113
3.38387e-57	-0.823856	0.479	0.558	4.64098e-53	0	AHNAK
5.99259e-89	-0.890877	0.522	0.618	8.21884e-85	0	S100A5
1.37895e-90	-0.986368	0.163	0.287	1.89123e-86	0	CD8B
3.94194e-269	-1.09048	0.027	0.251	5.40637e-265	0	KLRK1
1.95329e-166	-1.10376	0.302	0.481	2.67894e-162	0	IL2RB
2.21367e-278	-2.05246	0.031	0.259	3.03605e-274	0	CD8A

## Sheet: cluster_1
p_val	avg_log2FC	pct.1	pct.2	p_val_adj	cluster	gene
0	1.35933	0.615	0.095	0	1	CCR9
0	1.3111	0.876	0.435	0	1	UNC93B1
0	0.953805	0.583	0.187	0	1	ZC3H12D
0	0.814805	0.563	0.216	0	1	ALDOC
0	0.805025	0.658	0.316	0	1	HSPB1
0	0.798477	0.812	0.425	0	1	BST2
0	0.783524	0.987	0.754	0	1	S100A8
1.38613e-232	0.761482	0.653	0.353	1.90108e-228	1	CD52
0	0.753216	0.44	0.126	0	1	CXCR3
4.17163e-273	0.752087	0.813	0.529	5.7214e-269	1	PSME2
0	0.714405	0.99	0.897	0	1	SH3BGRL3
2.25366e-222	0.70037	0.504	0.236	3.0909e-218	1	ENSCAFG00000024323
2.89559e-304	0.695911	0.758	0.412	3.9713e-300	1	PHACTR2
0	0.668034	0.996	0.912	0	1	VIM
1.23729e-238	0.637428	0.583	0.279	1.69694e-234	1	CSRP1
0	0.632911	0.999	0.97	0	1	RPS11
1.20969e-271	0.625581	0.831	0.519	1.65909e-267	1	ITGB7
4.13385e-230	0.606622	0.485	0.217	5.66957e-226	1	CISD3
4.19777e-193	0.60108	0.77	0.526	5.75724e-189	1	CCND3
5.33328e-199	0.589314	0.561	0.288	7.31459e-195	1	GIMAP4
1.64902e-257	0.57201	0.336	0.11	2.26163e-253	1	RCAN2
4.09461e-212	0.568166	0.627	0.33	5.61576e-208	1	ISG20
4.15277e-183	0.568111	0.897	0.801	5.69552e-179	1	ENSCAFG00000046009
5.45264e-277	0.548105	0.259	0.066	7.47829e-273	1	PRUNE2
3.85032e-188	0.545515	0.85	0.602	5.28072e-184	1	SPNS1
5.25672e-232	0.540791	0.759	0.453	7.20959e-228	1	CPD
1.17231e-260	0.534628	0.371	0.124	1.60782e-256	1	IL12RB2
3.65857e-212	0.533902	0.931	0.761	5.01773e-208	1	COX8A
3.62311e-243	0.529809	0.981	0.837	4.96909e-239	1	GPX1
7.33736e-203	0.527562	0.547	0.271	1.00632e-198	1	ICOS
1.53826e-202	0.524178	0.477	0.215	2.10973e-198	1	IL18R1
6.22436e-213	0.52298	0.927	0.723	8.53671e-209	1	CD6
0	0.514115	0.998	0.985	0	1	CORO1B
2.78508e-176	0.508227	0.408	0.185	3.81973e-172	1	ENSCAFG00000029830
2.58512e-154	0.506388	0.873	0.631	3.54549e-150	1	ENSCAFG00000015394
7.74227e-266	0.503496	0.992	0.9	1.06185e-261	1	ENSCAFG00000006485
2.9474e-180	0.500743	0.403	0.178	4.04236e-176	1	PRR5
5.72506e-173	0.499722	0.369	0.159	7.85192e-169	1	LAT
1.6958e-140	0.49487	0.632	0.39	2.3258e-136	1	NME1
6.60083e-141	0.487522	0.349	0.159	9.05304e-137	1	TCEA3
1.09917e-176	0.484455	0.883	0.656	1.50752e-172	1	CD5
1.05517e-176	0.480797	0.916	0.728	1.44717e-172	1	ANXA6
0	0.480129	0.994	0.951	0	1	S100A11
3.46139e-139	0.478926	0.631	0.382	4.7473e-135	1	CCND2
2.20349e-142	0.476513	0.858	0.654	3.02208e-138	1	CD37
5.70665e-135	0.464662	0.745	0.502	7.82666e-131	1	CSK
2.45466e-139	0.443265	0.708	0.456	3.36657e-135	1	TNFRSF25
1.10807e-149	0.442371	0.893	0.693	1.51972e-145	1	ENSCAFG00000030873
2.53307e-119	0.437545	0.613	0.389	3.4741e-115	1	SLA
5.84644e-110	0.435624	0.772	0.564	8.01839e-106	1	PLAAT4
7.24588e-152	0.425037	0.925	0.755	9.93773e-148	1	RABAC1
2.47885e-107	0.421393	0.584	0.366	3.39974e-103	1	ETHE1
2.38976e-119	0.418634	0.402	0.209	3.27756e-115	1	FAM177A1
3.86134e-173	0.413162	0.981	0.882	5.29583e-169	1	SLC66A3
8.10012e-188	0.398539	0.995	0.929	1.11093e-183	1	CRIP1
2.6817e-104	0.395937	0.736	0.52	3.67796e-100	1	RGS19
2.17613e-96	0.395701	0.756	0.545	2.98456e-92	1	PPP1R18
1.62101e-109	0.394568	0.722	0.499	2.22321e-105	1	CYBA
8.32731e-103	0.383823	0.841	0.642	1.14209e-98	1	ARPC4
1.26018e-95	0.381007	0.426	0.243	1.72833e-91	1	FAM89B
3.76863e-20	0.380285	0.54	0.443	5.16868e-16	1	TRBV28
1.1324e-100	0.37819	0.743	0.525	1.55308e-96	1	ENSCAFG00000008221
2.60163e-102	0.376377	0.325	0.163	3.56814e-98	1	DNPH1
2.87596e-145	0.375775	0.903	0.637	3.94437e-141	1	LGALS1
1.02655e-129	0.37478	0.47	0.24	1.40791e-125	1	PDLIM1
8.64362e-94	0.37468	0.524	0.322	1.18547e-89	1	CARHSP1
1.81693e-91	0.374316	0.764	0.568	2.49191e-87	1	CMTM6
1.80317e-105	0.373913	0.38	0.198	2.47305e-101	1	BCL2
1.12101e-101	0.372977	0.757	0.55	1.53747e-97	1	ABLIM1
1.27377e-87	0.371062	0.373	0.21	1.74697e-83	1	COTL1
1.64507e-92	0.369495	0.426	0.246	2.25622e-88	1	C9H17orf99
5.92947e-82	0.368726	0.483	0.302	8.13227e-78	1	RNH1
6.26065e-102	0.367214	0.421	0.233	8.58648e-98	1	FCGRT
6.09691e-85	0.364007	0.477	0.294	8.36191e-81	1	CDK2AP2
2.891e-93	0.357321	0.402	0.227	3.965e-89	1	SNX10
9.90903e-120	0.357073	0.965	0.862	1.35902e-115	1	CNN2
4.37523e-82	0.356943	0.618	0.419	6.00062e-78	1	ENSA
7.60556e-99	0.355482	0.329	0.167	1.0431e-94	1	IRF5
6.35942e-111	0.352475	0.767	0.534	8.72195e-107	1	INPP5D
1.35511e-121	0.350807	0.949	0.805	1.85853e-117	1	ENSCAFG00000046564
1.86523e-86	0.350585	0.709	0.502	2.55816e-82	1	PPP1CA
2.95427e-90	0.35032	0.797	0.601	4.05178e-86	1	PRDX1
4.90056e-98	0.349369	0.647	0.423	6.72112e-94	1	PLD3
5.4944e-149	0.349232	0.998	0.985	7.53557e-145	1	ACTB
4.54736e-130	0.346412	0.97	0.854	6.23671e-126	1	PSMB9
1.99229e-83	0.344012	0.72	0.522	2.73243e-79	1	GRK6
6.65884e-86	0.341459	0.71	0.507	9.13261e-82	1	PSMB10
1.18593e-167	0.337873	0.988	0.912	1.6265e-163	1	ENSCAFG00000000814
6.12642e-200	0.337509	0.998	0.971	8.40238e-196	1	LAPTM5
2.3507e-166	0.33703	0.993	0.936	3.22399e-162	1	CFL1
1.10871e-74	0.332438	0.63	0.438	1.5206e-70	1	ENSCAFG00000033667
3.10589e-74	0.332204	0.393	0.236	4.25973e-70	1	RASSF7
4.13008e-96	0.331824	0.422	0.235	5.66441e-92	1	MYO1F
2.42555e-121	0.330115	0.987	0.898	3.32665e-117	1	ENSCAFG00000014968
2.11471e-76	0.329273	0.685	0.483	2.90032e-72	1	SEC61B
3.03831e-129	0.328457	0.977	0.887	4.16705e-125	1	LSP1
5.53494e-102	0.328066	0.795	0.586	7.59117e-98	1	PRDX4
2.6757e-76	0.326276	0.617	0.421	3.66972e-72	1	SIT1
2.75007e-105	0.322784	0.985	0.917	3.77171e-101	1	TAGLN2
1.28696e-74	0.317628	0.862	0.709	1.76506e-70	1	CALCOCO2
3.29921e-236	0.315694	1	0.995	4.52486e-232	1	CD74
5.455e-97	0.315678	0.323	0.161	7.48153e-93	1	JAML
1.86261e-89	0.313365	0.5	0.3	2.55457e-85	1	CTSB
1.17616e-106	0.312785	0.402	0.21	1.6131e-102	1	GALNT17
6.46364e-109	0.311486	0.992	0.937	8.86488e-105	1	ACTG1
2.6033e-76	0.311298	0.353	0.2	3.57042e-72	1	KRTCAP3
1.76447e-67	0.310608	0.282	0.154	2.41996e-63	1	CRIP2
2.99591e-68	0.308231	0.569	0.387	4.10889e-64	1	RAB1B
7.21855e-87	0.307363	0.913	0.757	9.90025e-83	1	CLIC1
3.0439e-69	0.305786	0.397	0.24	4.17471e-65	1	NRM
1.22771e-69	0.305735	0.516	0.338	1.6838e-65	1	CAPN1
4.86735e-66	0.305325	0.775	0.6	6.67557e-62	1	UNC119
8.09178e-64	0.3037	0.545	0.371	1.10979e-59	1	TAX1BP3
2.59291e-65	0.301571	0.754	0.574	3.55618e-61	1	ATP5IF1
9.09737e-80	0.300581	0.257	0.127	1.2477e-75	1	IGFLR1
1.59185e-90	0.300524	0.405	0.228	2.18323e-86	1	TUSC3
8.83245e-58	0.300132	0.51	0.349	1.21137e-53	1	TUBA4A
4.16745e-66	0.300072	0.817	0.637	5.71566e-62	1	CAPNS1
1.99577e-62	0.29955	0.628	0.451	2.73719e-58	1	GMFB
2.753e-72	0.296785	0.578	0.394	3.77574e-68	1	TMEM132A
2.75879e-77	0.296145	0.36	0.204	3.78368e-73	1	RHOF
3.9234e-74	0.296143	0.413	0.247	5.38095e-70	1	MROH1
6.38389e-90	0.295679	0.253	0.119	8.75551e-86	1	FURIN
2.14653e-85	0.294825	0.906	0.738	2.94397e-81	1	ENSCAFG00000003012
3.49547e-76	0.293873	0.53	0.344	4.79404e-72	1	FLII
6.92051e-67	0.293562	0.593	0.409	9.49147e-63	1	HMGN3
1.70702e-74	0.293526	0.634	0.432	2.34118e-70	1	DLA-DMB
2.32279e-69	0.29304	0.373	0.22	3.1857e-65	1	RINL
7.9526e-79	0.291505	0.955	0.821	1.0907e-74	1	SELENOW
4.24384e-97	0.291049	0.978	0.899	5.82043e-93	1	MYL6
4.17071e-57	0.290515	0.692	0.517	5.72014e-53	1	SMDT1
1.30169e-61	0.288903	0.499	0.336	1.78527e-57	1	SF3B5
1.33875e-62	0.287843	0.717	0.531	1.8361e-58	1	ENSCAFG00000032363
1.73138e-80	0.284728	0.399	0.229	2.37459e-76	1	NFATC2
4.32789e-67	0.283573	0.34	0.197	5.9357e-63	1	CHST7
8.85753e-63	0.283408	0.386	0.236	1.21481e-58	1	CAMTA2
3.52806e-75	0.282487	0.862	0.644	4.83873e-71	1	ENSCAFG00000017475
3.84236e-58	0.282386	0.762	0.591	5.2698e-54	1	ENSCAFG00000044872
1.71785e-62	0.282076	0.322	0.188	2.35603e-58	1	PAFAH1B3
2.86543e-70	0.282024	0.919	0.776	3.92993e-66	1	NME2
3.28454e-84	0.281819	0.902	0.75	4.50474e-80	1	IL2RG
2.13521e-60	0.281146	0.589	0.414	2.92843e-56	1	DENND2D
2.07679e-88	0.280894	0.937	0.797	2.84832e-84	1	EMP3
1.3205e-78	0.278349	0.579	0.385	1.81106e-74	1	EML4
1.11974e-98	0.278117	0.583	0.366	1.53572e-94	1	EMB
2.2933e-64	0.278043	0.536	0.363	3.14526e-60	1	TMED3
2.46224e-61	0.277961	0.663	0.483	3.37696e-57	1	DEF6
1.45752e-55	0.277334	0.594	0.424	1.999e-51	1	ABHD14B
1.89706e-79	0.276342	0.891	0.716	2.60182e-75	1	IL7R
3.09965e-51	0.276063	0.543	0.388	4.25118e-47	1	PRELID1
4.15897e-57	0.275697	0.764	0.595	5.70403e-53	1	APRT
3.15131e-89	0.274275	0.927	0.705	4.32202e-85	1	S100A10
3.85599e-53	0.273553	0.656	0.485	5.28848e-49	1	NOP10
4.36255e-71	0.272775	0.275	0.146	5.98324e-67	1	TPM4
6.56061e-122	0.272271	0.992	0.948	8.99788e-118	1	DLA-DRA
2.38457e-57	0.271721	0.691	0.511	3.27044e-53	1	GSTO1
1.34404e-49	0.269547	0.393	0.258	1.84335e-45	1	IAH1
2.79574e-82	0.268776	0.492	0.302	3.83435e-78	1	CD28
2.09996e-52	0.268188	0.409	0.268	2.88009e-48	1	CFAP298-TCP10L
6.4364e-66	0.267696	0.324	0.186	8.82752e-62	1	ENSCAFG00000000842
2.55008e-64	0.266886	0.299	0.169	3.49744e-60	1	RIDA
3.02271e-56	0.266691	0.807	0.639	4.14565e-52	1	ENSCAFG00000009211
8.62057e-55	0.266298	0.49	0.331	1.18231e-50	1	MGST3
5.48628e-69	0.265148	0.808	0.642	7.52443e-65	1	LCP2
2.05473e-66	0.265134	0.335	0.192	2.81806e-62	1	CLDND1
5.72908e-69	0.26487	0.351	0.203	7.85743e-65	1	GALNT12
3.27447e-68	0.264849	0.377	0.225	4.49093e-64	1	JAK2
9.6355e-54	0.264698	0.348	0.217	1.32151e-49	1	TMEM106C
1.8435e-51	0.264316	0.293	0.176	2.52836e-47	1	RAB37
4.33054e-69	0.263896	0.534	0.351	5.93934e-65	1	SYTL1
4.96541e-54	0.263698	0.537	0.375	6.81006e-50	1	GNG2
2.2266e-63	0.262847	0.324	0.188	3.05378e-59	1	AGAP2
3.80729e-51	0.262545	0.394	0.257	5.2217e-47	1	MVB12A
1.24992e-57	0.262106	0.796	0.618	1.71427e-53	1	VAMP8
3.94611e-52	0.261915	0.715	0.544	5.41209e-48	1	NDUFB2
5.09787e-77	0.260566	0.298	0.157	6.99173e-73	1	HIPK2
2.04394e-52	0.258578	0.255	0.145	2.80327e-48	1	FBXO6
1.43823e-43	0.256982	0.519	0.375	1.97254e-39	1	SLC25A5
4.22722e-63	0.256564	0.264	0.143	5.79763e-59	1	WWOX
4.54372e-51	0.254756	0.418	0.275	6.23171e-47	1	TMEM167A
1.29813e-67	0.253877	0.285	0.155	1.78038e-63	1	GBGT1
1.0125e-75	0.251912	0.265	0.134	1.38865e-71	1	HNRNPLL
1.24704e-55	0.251766	0.366	0.228	1.71032e-51	1	SH2D3C
1.32093e-53	0.251093	0.298	0.177	1.81166e-49	1	F12
9.45448e-07	-0.250333	0.621	0.595	0.0129668	1	INPP4B
3.9108e-08	-0.251855	0.374	0.394	0.000536367	1	PLIN2
0.00016192	-0.253027	0.333	0.344	1	1	TBC1D5
8.04142e-53	-0.253231	0.992	0.969	1.10288e-48	1	GALK1
4.86346e-08	-0.253899	0.263	0.297	0.000667023	1	MRTFA
1.9938e-08	-0.253961	0.273	0.306	0.000273449	1	SOD2
6.76228e-17	-0.25839	0.724	0.715	9.27447e-13	1	PABPC1
1.66317e-125	-0.260283	0.997	0.966	2.28104e-121	1	RPS28
3.58956e-06	-0.265735	0.39	0.4	0.0492309	1	DGKA
0.00511109	-0.269235	0.341	0.339	1	1	SMC4
5.31975e-08	-0.269246	0.764	0.739	0.000729604	1	SP110
5.06964e-05	-0.269889	0.402	0.403	0.695302	1	SLC25A6
2.07233e-07	-0.271147	0.263	0.292	0.0028422	1	ENSCAFG00000003315
2.70034e-07	-0.27193	0.337	0.357	0.00370352	1	IRF2BP2
3.8079e-08	-0.2722	0.233	0.267	0.000522253	1	CD226
1.78674e-17	-0.273319	0.23	0.293	2.45052e-13	1	PPIE
0.00253592	-0.274846	0.391	0.387	1	1	SETD2
3.98233e-19	-0.276966	0.785	0.758	5.46176e-15	1	HMGB2
7.65205e-15	-0.281406	0.254	0.312	1.04948e-10	1	FGD3
1.1424e-57	-0.282206	0.991	0.979	1.5668e-53	1	DDX5
8.82459e-08	-0.282822	0.381	0.399	0.00121029	1	NFATC3
3.25573e-20	-0.285777	0.898	0.873	4.46524e-16	1	SF3B1
3.02048e-08	-0.2863	0.555	0.548	0.000414259	1	SMC6
2.17261e-07	-0.289568	0.445	0.45	0.00297973	1	NISCH
4.33616e-16	-0.29213	0.697	0.68	5.94705e-12	1	ENSCAFG00000025115
8.78959e-18	-0.292819	0.694	0.678	1.20549e-13	1	SECISBP2
4.17258e-08	-0.299455	0.218	0.25	0.00057227	1	FOXP1
1.61868e-15	-0.30004	0.577	0.591	2.22001e-11	1	ADD3
3.70325e-25	-0.302569	0.574	0.614	5.07901e-21	1	YPEL3
1.64101e-09	-0.303682	0.505	0.389	2.25065e-05	1	FGL2
6.17088e-09	-0.307966	0.324	0.351	8.46336e-05	1	YEATS2
1.62328e-10	-0.310671	0.272	0.312	2.22633e-06	1	SSH2
3.96409e-49	-0.311506	0.898	0.848	5.43675e-45	1	ENSCAFG00000048619
8.82939e-10	-0.311731	0.555	0.553	1.21095e-05	1	TAGAP
8.00774e-06	-0.31216	0.502	0.493	0.109826	1	ENSCAFG00000025063
4.33616e-08	-0.314572	0.256	0.287	0.000594705	1	REL
1.69356e-09	-0.314709	0.358	0.386	2.32272e-05	1	ARHGAP27
1.0157e-14	-0.322448	0.217	0.273	1.39303e-10	1	WSB1
2.99763e-18	-0.322561	0.208	0.27	4.11125e-14	1	ENSCAFG00000043492
2.32414e-06	-0.322913	0.454	0.454	0.0318756	1	ERBIN
7.10566e-19	-0.326965	0.68	0.677	9.74541e-15	1	RBM39
7.51132e-10	-0.327465	0.237	0.273	1.03018e-05	1	SLC38A2
3.06215e-18	-0.331333	0.578	0.589	4.19974e-14	1	MED15
3.47745e-11	-0.332199	0.503	0.513	4.76932e-07	1	CYFIP2
1.7935e-44	-0.336916	0.989	0.934	2.45979e-40	1	PLAC8
9.09908e-16	-0.338453	0.269	0.321	1.24794e-11	1	STK17B
7.9399e-13	-0.339069	0.275	0.317	1.08896e-08	1	TMEM154
2.07708e-38	-0.340599	0.954	0.912	2.84871e-34	1	ZFP36L2
3.64763e-09	-0.340989	0.266	0.299	5.00272e-05	1	CNTRL
0.000296368	-0.341022	0.486	0.472	1	1	SPTBN1
5.42312e-11	-0.341249	0.374	0.399	7.43781e-07	1	PDE4B
5.25681e-14	-0.34454	0.685	0.532	7.20972e-10	1	AHNAK
2.36711e-13	-0.345545	0.538	0.546	3.2465e-09	1	BBX
4.54296e-14	-0.346433	0.555	0.565	6.23068e-10	1	DDX3X
2.31842e-16	-0.347389	0.533	0.55	3.17972e-12	1	CEBPZ
3.19334e-12	-0.349813	0.826	0.794	4.37967e-08	1	HSPA5
7.35821e-10	-0.351827	0.253	0.286	1.00918e-05	1	ATP8A1
3.25325e-10	-0.354657	0.383	0.406	4.46183e-06	1	LNPEP
1.73717e-09	-0.355465	0.353	0.382	2.38253e-05	1	SORL1
2.8622e-37	-0.356544	0.783	0.774	3.92551e-33	1	CLEC2D
0.000642187	-0.361464	0.285	0.295	1	1	CRY2
2.37623e-14	-0.362825	0.573	0.578	3.259e-10	1	KLF3
7.42249e-23	-0.365587	0.556	0.575	1.01799e-18	1	LBH
1.10331e-23	-0.369702	0.248	0.321	1.51319e-19	1	ENSCAFG00000018511
1.54846e-06	-0.371694	0.547	0.54	0.0212371	1	UTRN
6.45895e-54	-0.376213	0.949	0.942	8.85845e-50	1	SRRM2
7.76151e-24	-0.377448	0.992	0.98	1.06449e-19	1	PTPRC
1.21857e-23	-0.386892	0.594	0.616	1.67127e-19	1	STK38
9.14666e-14	-0.393076	0.279	0.325	1.25446e-09	1	JMJD1C
3.25293e-10	-0.394105	0.812	0.788	4.4614e-06	1	MYCBP2
8.44178e-17	-0.398898	0.373	0.413	1.15779e-12	1	ENSCAFG00000032474
1.07811e-28	-0.411482	0.878	0.844	1.47863e-24	1	FOS
1.4972e-23	-0.417301	0.21	0.28	2.05341e-19	1	SATB1
2.78337e-27	-0.424658	0.272	0.35	3.8174e-23	1	ATAD3A
2.88211e-43	-0.425662	0.738	0.749	3.95282e-39	1	PM20D2
1.24548e-17	-0.452388	0.2	0.259	1.70818e-13	1	SLC2A3
5.93624e-06	-0.461897	0.876	0.846	0.0814156	1	MACF1
1.32936e-60	-0.464856	0.758	0.786	1.82322e-56	1	TRA2B
3.49118e-42	-0.481155	0.531	0.589	4.78815e-38	1	CYTIP
2.94963e-38	-0.4834	0.193	0.292	4.04542e-34	1	GLRX
2.52328e-27	-0.493083	0.477	0.518	3.46068e-23	1	STMN1
3.4181e-19	-0.502849	0.495	0.528	4.68792e-15	1	RGS1
1.89159e-38	-0.50711	0.272	0.368	2.59432e-34	1	HERPUD1
1.342e-40	-0.531084	0.495	0.559	1.84055e-36	1	MT-ND6
2.4357e-43	-0.535411	0.692	0.713	3.34056e-39	1	SMCHD1
1.67663e-56	-0.55287	0.35	0.467	2.2995e-52	1	CD27
1.6022e-22	-0.575457	0.239	0.298	2.19741e-18	1	CCR7
3.66354e-56	-0.586313	0.18	0.306	5.02455e-52	1	CBLB
1.83014e-59	-0.63498	0.342	0.458	2.51003e-55	1	JUNB
3.5056e-15	-0.639985	0.248	0.291	4.80794e-11	1	SYNE1
7.40711e-56	-0.645333	0.688	0.709	1.01589e-51	1	ZFP36
1.25972e-75	-0.648579	0.159	0.312	1.7277e-71	1	DDIT4
8.6819e-68	-0.700125	0.389	0.502	1.19072e-63	1	TRAT1
1.86887e-166	-0.712548	0.849	0.892	2.56315e-162	1	CXCR4
6.45151e-96	-0.713007	0.299	0.468	8.84824e-92	1	MT-ND3
8.4884e-112	-0.713637	0.572	0.686	1.16418e-107	1	ITK
3.07178e-80	-0.717352	0.67	0.703	4.21295e-76	1	TRIM22
1.84641e-85	-0.724156	0.427	0.558	2.53235e-81	1	IER2
1.50533e-177	-0.732475	0.759	0.852	2.06456e-173	1	MT-ND1
1.88919e-154	-0.734807	0.676	0.79	2.59102e-150	1	MT-ND5
0	-0.762643	0.973	0.993	0	1	MT-CO2
1.23653e-211	-0.76509	0.81	0.884	1.6959e-207	1	MT-ND4
2.83591e-112	-0.816866	0.163	0.355	3.88945e-108	1	PIK3R1
4.53001e-213	-0.818429	0.729	0.847	6.21291e-209	1	MT-ND2
0	-0.82976	0.981	0.998	0	1	MT-CO1
0	-0.882737	0.976	0.995	0	1	MT-CO3
3.17238e-156	-0.888219	0.032	0.251	4.35092e-152	1	ACTN1
2.71007e-52	-0.889069	0.464	0.504	3.71686e-48	1	LEF1
3.58163e-105	-0.969004	0.149	0.331	4.91221e-101	1	DUSP2
0	-0.970827	0.949	0.987	0	1	ND4L
0	-0.976581	0.96	0.989	0	1	MT-ATP6
0	-1.02933	0.837	0.935	0	1	MT-ATP8
5.18141e-52	-1.06045	0.17	0.278	7.10631e-48	1	CD8B
2.95359e-137	-1.12335	0.062	0.269	4.05084e-133	1	CSTA
2.07034e-122	-1.15159	0.068	0.254	2.83947e-118	1	RGS10
0	-1.1693	0.849	0.959	0	1	MT-CYB
1.85864e-278	-2.07022	0.034	0.367	2.54912e-274	1	ITGB1
0	-2.19333	0.033	0.517	0	1	SELL

## Sheet: cluster_2
p_val	avg_log2FC	pct.1	pct.2	p_val_adj	cluster	gene
0	1.65985	0.773	0.199	0	2	CSTA
0	1.58851	0.788	0.183	0	2	RGS10
0	1.53634	0.937	0.458	0	2	LEF1
0	1.28118	0.484	0.089	0	2	CFB
0	1.23898	0.711	0.252	0	2	CCR7
0	1.14729	0.899	0.432	0	2	SELL
0	1.08931	0.486	0.125	0	2	CTPS1
0	0.998828	0.415	0.096	0	2	FAM241A
0	0.955277	0.867	0.623	0	2	TXNIP
0	0.921354	0.405	0.113	0	2	PSEN2
0	0.901546	0.922	0.678	0	2	TRIM22
0	0.883942	0.684	0.382	0	2	ENSCAFG00000032474
0	0.883199	0.769	0.489	0	2	STMN1
0	0.872781	0.809	0.5	0	2	TCF7
0	0.865533	0.446	0.17	0	2	IL21R
0	0.792016	0.999	0.933	0	2	PLAC8
3.86852e-243	0.767236	0.557	0.297	5.30568e-239	2	RCAN3
1.48175e-219	0.757399	0.473	0.235	2.03222e-215	2	TNFSF8
6.65891e-284	0.755673	0.437	0.169	9.1327e-280	2	PDE3B
1.69186e-246	0.749595	0.584	0.319	2.32039e-242	2	ATAD3A
0	0.740962	0.32	0.087	0	2	C8orf76
1.94829e-299	0.736191	0.378	0.128	2.67208e-295	2	ATP10A
2.09674e-209	0.735723	0.717	0.47	2.87568e-205	2	TRAT1
2.2417e-224	0.734925	0.392	0.167	3.07449e-220	2	IL4R
1.66563e-240	0.731573	0.348	0.13	2.28442e-236	2	STRADA
3.32558e-209	0.687505	0.452	0.21	4.56104e-205	2	ACTN1
5.78221e-214	0.686885	0.438	0.202	7.93029e-210	2	GYG1
6.09741e-168	0.680321	0.712	0.513	8.3626e-164	2	MYC
9.45911e-251	0.660735	0.911	0.761	1.29732e-246	2	CLEC2D
9.75327e-137	0.65675	0.488	0.299	1.33766e-132	2	NAPEPLD
9.03861e-224	0.647561	0.368	0.144	1.23965e-219	2	TXK
1.04236e-227	0.623809	0.872	0.69	1.42959e-223	2	LIMD2
2.0642e-124	0.618877	0.561	0.38	2.83105e-120	2	PDE4B
0	0.616322	0.995	0.882	0	2	LTB
2.34692e-160	0.609126	0.466	0.255	3.2188e-156	2	SATB1
1.66134e-123	0.552241	0.685	0.532	2.27852e-119	2	BBX
0	0.533268	0.999	0.946	0	2	RPL5
2.45102e-119	0.523512	0.315	0.154	3.36157e-115	2	SCML4
8.1645e-104	0.522775	0.539	0.381	1.11976e-99	2	DTX3L
1.8502e-140	0.522015	0.323	0.148	2.53755e-136	2	CNKSR3
9.69743e-111	0.51521	0.57	0.405	1.33e-106	2	TAB2
0	0.512263	0.998	0.928	0	2	RPS27A
4.33492e-307	0.510688	0.999	0.945	5.94535e-303	2	MT-CYB
2.98831e-99	0.499386	0.412	0.248	4.09846e-95	2	CD84
6.42396e-108	0.498465	0.273	0.132	8.81046e-104	2	ENSCAFG00000024858
0	0.495891	0.999	0.953	0	2	RPS4X
2.79727e-70	0.492502	0.699	0.688	3.83645e-66	2	ENSCAFG00000029419
7.91062e-98	0.491234	0.424	0.269	1.08494e-93	2	CLASRP
0	0.490372	0.999	0.953	0	2	RPS13
1.2324e-96	0.488067	0.414	0.256	1.69023e-92	2	ENSCAFG00000031333
1.48314e-94	0.482706	0.36	0.21	2.03413e-90	2	TMEM71
0	0.481846	0.998	0.927	0	2	RPL22
1.92497e-147	0.47773	0.935	0.829	2.64009e-143	2	HNRNPA1
1.22441e-138	0.475834	0.86	0.723	1.67928e-134	2	ENSCAFG00000014751
7.9673e-122	0.470559	0.75	0.584	1.09272e-117	2	FCMR
8.76659e-93	0.468814	0.261	0.132	1.20234e-88	2	AP1B1
1.98387e-85	0.460367	0.352	0.213	2.72088e-81	2	COQ8A
1.63824e-69	0.453165	0.432	0.302	2.24685e-65	2	ENSCAFG00000018511
5.75169e-82	0.451877	0.325	0.189	7.88844e-78	2	MLLT3
0	0.451552	0.999	0.945	0	2	ENSCAFG00000016065
0	0.445447	0.999	0.961	0	2	ENSCAFG00000007990
4.00238e-211	0.44283	0.991	0.92	5.48926e-207	2	MT-ATP8
3.41999e-102	0.442102	0.736	0.6	4.69052e-98	2	CAMK4
2.75617e-81	0.442026	0.679	0.54	3.78009e-77	2	TAGAP
1.2818e-102	0.441237	0.761	0.637	1.75799e-98	2	EIF3G
2.09038e-81	0.431902	0.426	0.276	2.86696e-77	2	GSN
2.3621e-278	0.431657	0.997	0.938	3.23961e-274	2	DYRK1B
1.11382e-79	0.426468	0.657	0.536	1.52761e-75	2	ENSCAFG00000024817
2.96454e-298	0.417516	0.999	0.947	4.06587e-294	2	RPL23
0	0.417445	1	0.967	0	2	RPL13
1.70882e-87	0.416911	0.452	0.299	2.34364e-83	2	TMEM154
2.78481e-291	0.413876	1	0.942	3.81937e-287	2	ENSCAFG00000046992
1.38751e-56	0.411739	0.392	0.277	1.90297e-52	2	H2BC20
9.12207e-57	0.407995	0.355	0.241	1.25109e-52	2	NEIL1
1.60807e-75	0.407985	0.465	0.326	2.20547e-71	2	PRKCQ
0	0.407751	0.999	0.965	0	2	RPS28
1.82538e-86	0.407458	0.695	0.562	2.50351e-82	2	LBH
2.62976e-271	0.406099	0.999	0.942	3.60671e-267	2	RPL35
3.81512e-82	0.404513	0.727	0.616	5.23244e-78	2	ENSCAFG00000024514
2.70198e-101	0.402207	0.848	0.737	3.70577e-97	2	COQ10B
7.64982e-145	0.399432	0.969	0.891	1.04917e-140	2	EIF4B
0	0.397365	1	0.962	0	2	RPS15A
6.80321e-60	0.397039	0.401	0.281	9.33061e-56	2	MAP4K2
7.07844e-231	0.396919	0.998	0.935	9.70807e-227	2	NACA
7.58538e-249	0.393519	1	0.985	1.04033e-244	2	MT-ATP6
1.62832e-121	0.390487	0.933	0.841	2.23325e-117	2	NOP53
2.67035e-51	0.389487	0.348	0.244	3.66239e-47	2	TOMM34
1.51334e-125	0.385101	0.966	0.881	2.07554e-121	2	CXCR4
1.65729e-183	0.382166	0.995	0.928	2.27297e-179	2	RPL12
2.47516e-303	0.380067	1	0.962	3.39468e-299	2	ENSCAFG00000009523
3.23601e-306	0.379901	0.999	0.953	4.43819e-302	2	RPL35A
1.06117e-52	0.379763	0.419	0.302	1.45539e-48	2	ENSCAFG00000050027
1.26353e-52	0.378887	0.295	0.19	1.73293e-48	2	CREM
1.59851e-60	0.378517	0.291	0.178	2.19236e-56	2	PIK3IP1
2.3692e-291	0.378015	0.999	0.958	3.24935e-287	2	RPL9
4.27732e-269	0.377241	0.999	0.962	5.86635e-265	2	RPL18
2.35127e-44	0.374484	0.633	0.515	3.22476e-40	2	RGS1
3.30824e-195	0.373718	0.997	0.934	4.53725e-191	2	ENSCAFG00000008290
6.47371e-71	0.373568	0.302	0.176	8.87869e-67	2	AKAP11
1.23672e-180	0.373001	0.996	0.927	1.69616e-176	2	RPS3
2.18045e-62	0.372861	0.256	0.147	2.99049e-58	2	PTOV1
9.83406e-107	0.372426	0.863	0.776	1.34874e-102	2	TRA2B
0	0.37224	1	0.971	0	2	RPL19
5.73581e-240	0.371425	0.999	0.96	7.86666e-236	2	RPSA
6.51655e-242	0.361715	0.999	0.944	8.93745e-238	2	ENSCAFG00000043730
2.51147e-66	0.361306	0.642	0.53	3.44449e-62	2	OGA
2.55989e-86	0.360772	0.722	0.585	3.51089e-82	2	INPP4B
6.02233e-74	0.359415	0.776	0.673	8.25962e-70	2	ENSCAFG00000025115
8.89367e-303	0.357391	0.999	0.97	1.21977e-298	2	RPL14
6.1454e-156	0.355227	0.993	0.913	8.42842e-152	2	ENSCAFG00000042835
1.95105e-78	0.352139	0.997	0.938	2.67586e-74	2	RPS24
2.39477e-58	0.351466	0.492	0.373	3.28443e-54	2	ENSCAFG00000029170
5.96799e-53	0.351171	0.272	0.168	8.1851e-49	2	NAA16
1.26874e-47	0.350991	0.4	0.297	1.74007e-43	2	FGD3
9.08423e-76	0.350847	0.892	0.808	1.2459e-71	2	TSC22D3
1.63844e-92	0.350808	0.839	0.739	2.24712e-88	2	PM20D2
6.04589e-55	0.349649	0.504	0.389	8.29193e-51	2	DGKA
2.25871e-89	0.349638	0.893	0.81	3.09782e-85	2	HNRNPDL
2.2257e-46	0.346957	0.338	0.24	3.05255e-42	2	IFT20
6.54049e-193	0.346309	1	0.944	8.97028e-189	2	RPS5
7.41573e-204	0.346004	1	0.952	1.01707e-199	2	RPL10A
4.67456e-183	0.345484	0.998	0.941	6.41117e-179	2	RPS17
1.91674e-48	0.342742	0.317	0.214	2.62881e-44	2	ITGAE
1.20298e-86	0.342645	0.897	0.799	1.64989e-82	2	NPM1
4.57957e-53	0.341509	0.332	0.217	6.28088e-49	2	ENSCAFG00000014028
4.34569e-98	0.34094	0.938	0.844	5.96011e-94	2	ENSCAFG00000048619
1.31802e-42	0.340375	0.463	0.373	1.80767e-38	2	PQBP1
1.35483e-210	0.340221	1	0.993	1.85814e-206	2	MT-CO3
2.68614e-61	0.339299	0.617	0.503	3.68405e-57	2	ENSCAFG00000031588
9.91144e-76	0.338859	0.535	0.391	1.35935e-71	2	LNPEP
1.49013e-55	0.338614	0.418	0.298	2.04372e-51	2	SSH2
5.73069e-54	0.338538	0.657	0.567	7.85963e-50	2	WBP2
2.862e-187	0.338447	0.998	0.938	3.92523e-183	2	RPL27
9.26197e-305	0.337724	1	0.974	1.27028e-300	2	RPS14
2.88296e-78	0.334852	0.723	0.604	3.95399e-74	2	STK38
1.40861e-266	0.33409	1	0.968	1.93191e-262	2	RPL32
1.8892e-245	0.33132	1	0.963	2.59104e-241	2	FAU
1.10305e-41	0.330455	0.333	0.241	1.51284e-37	2	CRIPT
3.79354e-78	0.327728	0.902	0.799	5.20285e-74	2	RPL27A
1.66233e-61	0.325034	0.578	0.445	2.27988e-57	2	CD27
2.80918e-54	0.324996	0.51	0.367	3.85279e-50	2	CD52
1.45245e-63	0.324678	0.683	0.547	1.99203e-59	2	HMGN1
3.3917e-69	0.324221	0.657	0.538	4.65172e-65	2	CEBPZ
1.31829e-125	0.322126	0.668	0.415	1.80803e-121	2	CD4
2.08104e-45	0.320854	0.56	0.465	2.85415e-41	2	UTP3
9.5936e-40	0.319964	0.319	0.229	1.31576e-35	2	UBE2Q2
7.26701e-222	0.31813	1	0.972	9.9667e-218	2	RPL8
7.16978e-81	0.31136	0.94	0.859	9.83335e-77	2	ENSCAFG00000015834
2.4695e-61	0.310563	0.759	0.665	3.38692e-57	2	SRSF5
7.05492e-26	0.309846	0.28	0.21	9.67583e-22	2	H2BC21
1.56714e-164	0.307976	0.999	0.941	2.14933e-160	2	RPS25
6.53151e-35	0.307467	0.356	0.272	8.95797e-31	2	CNPY3
1.74428e-42	0.303311	0.405	0.3	2.39229e-38	2	RCN3
3.03458e-196	0.303049	1	0.973	4.16193e-192	2	RPS23
1.13578e-31	0.301089	0.372	0.295	1.55772e-27	2	LACTB2
4.26321e-199	0.300107	0.999	0.986	5.84699e-195	2	CD79A
1.38789e-159	0.299585	0.999	0.95	1.90349e-155	2	ENSCAFG00000043193
5.29174e-32	0.29908	0.282	0.204	7.25763e-28	2	PMVK
6.19995e-56	0.298416	0.804	0.714	8.50323e-52	2	EIF4A2
3.86468e-215	0.297973	1	0.98	5.30041e-211	2	RPS7
6.65812e-86	0.29661	0.959	0.88	9.13161e-82	2	RPL21
1.11113e-198	0.295436	1	0.966	1.52392e-194	2	RPL11
1.26237e-85	0.295241	0.993	0.919	1.73134e-81	2	ENSCAFG00000018784
8.34812e-155	0.294451	1	0.959	1.14495e-150	2	RPS6
5.04258e-147	0.292442	0.999	0.952	6.9159e-143	2	RPS12
2.15545e-38	0.292075	0.435	0.341	2.9562e-34	2	ENSCAFG00000032662
6.76626e-40	0.290841	0.441	0.351	9.27992e-36	2	TSPAN3
1.65874e-39	0.289953	0.524	0.437	2.27496e-35	2	MMD
2.84018e-46	0.285647	0.692	0.606	3.89531e-42	2	TERF2IP
2.09517e-108	0.284191	0.994	0.925	2.87353e-104	2	RPL7
1.17254e-28	0.2834	0.406	0.336	1.60814e-24	2	UBE2B
1.57476e-26	0.283171	0.669	0.622	2.15978e-22	2	YWHAH
5.50531e-67	0.282669	0.816	0.734	7.55053e-63	2	SP110
1.03764e-148	0.282523	1	0.947	1.42313e-144	2	RPL26
1.71961e-119	0.280722	0.998	0.936	2.35844e-115	2	ENSCAFG00000049043
6.95615e-22	0.27833	0.558	0.509	9.54037e-18	2	ENSCAFG00000008336
1.14013e-31	0.278249	0.379	0.29	1.56369e-27	2	DDIT4
2.8378e-48	0.278029	0.552	0.443	3.89205e-44	2	MT-ND3
3.02694e-47	0.277812	0.583	0.487	4.15145e-43	2	DDX6
8.98106e-55	0.277203	0.711	0.617	1.23175e-50	2	SRSF10
1.50482e-109	0.275512	0.999	0.948	2.06387e-105	2	RPL15
1.64707e-85	0.271924	0.918	0.829	2.25896e-81	2	MT-ND2
7.41225e-128	0.269617	1	0.961	1.01659e-123	2	ENSCAFG00000015122
9.77158e-25	0.263098	0.448	0.386	1.34017e-20	2	RNF5
1.04208e-41	0.261301	0.636	0.546	1.42922e-37	2	SNRK
1.30695e-32	0.261064	0.499	0.416	1.79248e-28	2	TOPORS
4.83065e-51	0.260216	0.755	0.668	6.62524e-47	2	ITK
1.32626e-139	0.259544	1	0.957	1.81896e-135	2	UBA52
9.12255e-34	0.259342	0.609	0.542	1.25116e-29	2	CARD19
1.43376e-39	0.258869	0.538	0.446	1.9664e-35	2	ERBIN
2.38794e-118	0.258642	1	0.951	3.27506e-114	2	ENSCAFG00000031952
1.25401e-134	0.258242	0.999	0.959	1.71988e-130	2	RPL24
5.0698e-41	0.258019	0.439	0.34	6.95323e-37	2	YEATS2
3.45851e-31	0.257373	0.515	0.438	4.74335e-27	2	SRSF7
1.61418e-22	0.257076	0.294	0.232	2.21384e-18	2	UBE2F
8.03161e-22	0.255208	0.445	0.387	1.10154e-17	2	IMPDH2
1.44424e-34	0.255192	0.589	0.521	1.98078e-30	2	CRLF3
1.54718e-25	0.254707	0.294	0.226	2.12196e-21	2	BRIX1
9.77351e-100	0.2539	0.997	0.945	1.34044e-95	2	RPL37A
4.53191e-26	0.25346	0.385	0.318	6.21551e-22	2	PGK1
4.49243e-27	0.252249	0.445	0.377	6.16137e-23	2	LLPH
1.12614e-80	0.251941	0.942	0.871	1.5445e-76	2	MT-ND4
6.2524e-24	0.250454	0.423	0.362	8.57517e-20	2	NACA2
1.20967e-24	-0.250665	0.199	0.303	1.65906e-20	2	FAM107B
5.61057e-29	-0.25116	0.185	0.298	7.6949e-25	2	TMEM167A
1.29621e-29	-0.251393	0.762	0.778	1.77775e-25	2	COX8A
1.26841e-13	-0.252688	0.344	0.432	1.73962e-09	2	EIF4G2
1.65537e-28	-0.252861	0.175	0.284	2.27034e-24	2	ENSCAFG00000016333
1.70147e-17	-0.252984	0.321	0.418	2.33357e-13	2	SLA
2.74378e-21	-0.253783	0.444	0.552	3.76309e-17	2	RNASEK
2.89341e-27	-0.254258	0.764	0.807	3.96831e-23	2	ENSCAFG00000000580
1.9966e-17	-0.254901	0.684	0.731	2.73834e-13	2	UCP2
2.13347e-36	-0.255729	0.756	0.792	2.92606e-32	2	NME2
1.64838e-16	-0.257286	0.285	0.375	2.26076e-12	2	TRAFD1
3.4909e-27	-0.257745	0.169	0.272	4.78777e-23	2	ENSCAFG00000017118
5.28777e-24	-0.257959	0.381	0.5	7.25218e-20	2	PDCD6
6.52856e-12	-0.258166	0.197	0.263	8.95391e-08	2	ERAP1
1.59606e-11	-0.259193	0.245	0.316	2.189e-07	2	SMG1
4.42739e-22	-0.259734	0.293	0.402	6.07217e-18	2	NR1H2
1.50621e-16	-0.261025	0.194	0.275	2.06576e-12	2	TOR1AIP1
1.33365e-24	-0.261277	0.299	0.414	1.8291e-20	2	RAB1B
2.291e-22	-0.261296	0.202	0.301	3.1421e-18	2	TMEM259
2.9979e-18	-0.261761	0.533	0.622	4.11162e-14	2	SELENOT
2.84483e-30	-0.261899	0.196	0.313	3.90168e-26	2	PSMA5
6.7562e-14	-0.262067	0.545	0.621	9.26612e-10	2	CELF2
9.3213e-09	-0.263724	0.245	0.3	0.000127842	2	CBLB
3.39539e-16	-0.264662	0.193	0.273	4.65678e-12	2	NOTCH2
5.50065e-16	-0.265477	0.461	0.555	7.54414e-12	2	CD53
2.32974e-12	-0.267037	0.328	0.408	3.19524e-08	2	ROCK1
2.90391e-27	-0.268669	0.446	0.558	3.98271e-23	2	ENSCAFG00000032363
4.69993e-22	-0.268999	0.457	0.567	6.44595e-18	2	PKN1
4.87875e-12	-0.269604	0.313	0.392	6.69121e-08	2	ACAP2
1.89084e-26	-0.270051	0.555	0.659	2.59328e-22	2	GNB2
2.88943e-24	-0.270661	0.407	0.519	3.96286e-20	2	VPS28
1.27194e-30	-0.27129	0.148	0.252	1.74446e-26	2	SNX10
3.60474e-10	-0.271463	0.388	0.468	4.94391e-06	2	TM9SF2
2.62662e-08	-0.27167	0.764	0.8	0.00036024	2	HSPA5
3.25167e-18	-0.271786	0.309	0.405	4.45967e-14	2	M6PR
6.44819e-27	-0.271853	0.502	0.605	8.8437e-23	2	CALM2
3.51421e-32	-0.272325	0.163	0.276	4.81973e-28	2	ENSCAFG00000047557
1.08032e-32	-0.272834	0.735	0.795	1.48166e-28	2	CD3G
1.15969e-16	-0.274246	0.18	0.257	1.59051e-12	2	TRIP12
2.66596e-17	-0.274396	0.293	0.384	3.65636e-13	2	KTI12
1.71085e-30	-0.275628	0.18	0.29	2.34643e-26	2	CFAP298-TCP10L
4.38629e-14	-0.276473	0.228	0.298	6.0158e-10	2	IKZF3
1.90727e-19	-0.277351	0.241	0.337	2.61582e-15	2	PRKCSH
1.88054e-26	-0.277953	0.418	0.532	2.57916e-22	2	JPT1
1.25523e-24	-0.278106	0.364	0.48	1.72155e-20	2	PDLIM2
1.44015e-25	-0.278918	0.191	0.293	1.97516e-21	2	TMC6
1.81331e-20	-0.282642	0.597	0.679	2.48695e-16	2	MBNL1
5.99581e-10	-0.282882	0.233	0.29	8.22325e-06	2	SH2D1A
1.28131e-30	-0.283331	0.192	0.305	1.75732e-26	2	MOB2
1.18699e-18	-0.284015	0.513	0.604	1.62796e-14	2	MTDH
1.15067e-24	-0.28592	0.449	0.562	1.57814e-20	2	WAS
1.03962e-28	-0.286181	0.25	0.371	1.42584e-24	2	RIPK3
0.00015353	-0.287623	0.982	0.981	1	2	PTPRC
1.22239e-20	-0.289172	0.234	0.329	1.67651e-16	2	EIF4G1
1.79597e-26	-0.289434	0.391	0.51	2.46317e-22	2	DEF6
3.58077e-56	-0.290399	0.854	0.869	4.91103e-52	2	YWHAB
3.5398e-23	-0.291191	0.322	0.434	4.85483e-19	2	PTPN6
8.88486e-29	-0.291246	0.231	0.349	1.21856e-24	2	CCDC85B
3.39213e-22	-0.293287	0.361	0.467	4.6523e-18	2	DNAJA1
2.03635e-18	-0.293386	0.356	0.451	2.79285e-14	2	CAST
3.6871e-16	-0.294152	0.304	0.396	5.05686e-12	2	UBR4
1.01363e-11	-0.294456	0.255	0.326	1.39019e-07	2	BIRC6
2.64487e-19	-0.294796	0.409	0.508	3.62744e-15	2	DGKZ
3.00707e-36	-0.29564	0.626	0.717	4.12419e-32	2	ARHGDIA
4.20625e-38	-0.296605	0.141	0.26	5.76887e-34	2	RASSF7
4.46163e-57	-0.296611	0.981	0.977	6.11913e-53	2	EZR
4.97465e-11	-0.297003	0.231	0.295	6.82274e-07	2	LYST
2.35529e-34	-0.297776	0.212	0.336	3.23027e-30	2	PGLS
1.20776e-19	-0.298218	0.324	0.422	1.65644e-15	2	RALBP1
2.0344e-23	-0.299471	0.344	0.455	2.79017e-19	2	GAK
5.66857e-24	-0.299793	0.386	0.499	7.77444e-20	2	UAP1
8.84661e-23	-0.300269	0.316	0.421	1.21331e-18	2	GNAS
1.49304e-20	-0.301607	0.204	0.291	2.0477e-16	2	GLRX
1.37223e-35	-0.301887	0.179	0.3	1.88201e-31	2	BAG1
3.94256e-17	-0.302337	0.465	0.529	5.40723e-13	2	TSPO
1.64335e-23	-0.302831	0.31	0.423	2.25386e-19	2	MAPK1
1.73111e-34	-0.302977	0.485	0.606	2.37421e-30	2	ENSCAFG00000045013
1.09874e-43	-0.303598	0.688	0.763	1.50692e-39	2	ENSCAFG00000046637
1.896e-10	-0.303962	0.311	0.381	2.60037e-06	2	HUWE1
2.38666e-25	-0.306019	0.173	0.271	3.2733e-21	2	MROH1
2.55829e-38	-0.306429	0.582	0.688	3.5087e-34	2	FLOT1
6.33569e-32	-0.308271	0.26	0.39	8.6894e-28	2	TMED3
1.84963e-12	-0.308506	0.194	0.259	2.53677e-08	2	SLC2A3
5.0985e-32	-0.310403	0.676	0.753	6.9926e-28	2	CD3D
2.30616e-18	-0.310655	0.317	0.411	3.1629e-14	2	GLS
5.22812e-31	-0.311161	0.324	0.45	7.17037e-27	2	SIT1
1.12006e-27	-0.311374	0.342	0.465	1.53617e-23	2	SHISA5
2.48855e-36	-0.312625	0.142	0.258	3.41304e-32	2	DNASE1L1
7.26989e-24	-0.312631	0.362	0.477	9.97065e-20	2	NUCB1
4.28001e-26	-0.312942	0.305	0.42	5.87003e-22	2	TMEM132A
6.96147e-29	-0.314543	0.213	0.322	9.54766e-25	2	GIMAP4
9.4209e-35	-0.315254	0.521	0.628	1.29208e-30	2	PRDX1
3.02983e-07	-0.31678	0.402	0.46	0.00415542	2	KMT2A
3.11645e-40	-0.318626	0.179	0.311	4.27421e-36	2	TBCB
3.17429e-17	-0.319044	0.482	0.555	4.35354e-13	2	CCND3
1.33464e-30	-0.320114	0.246	0.366	1.83046e-26	2	ARRDC2
3.12855e-14	-0.321899	0.568	0.65	4.29081e-10	2	DYNC1H1
6.97889e-19	-0.323634	0.234	0.325	9.57155e-15	2	ZDHHC20
6.63197e-36	-0.32423	0.435	0.563	9.09574e-32	2	TPI1
3.65544e-31	-0.32437	0.529	0.633	5.01344e-27	2	SPNS1
3.38211e-37	-0.324667	0.597	0.706	4.63856e-33	2	SSBP4
4.57398e-22	-0.3262	0.282	0.387	6.27321e-18	2	USP15
2.77538e-73	-0.326481	0.937	0.903	3.80644e-69	2	MYL6
5.32281e-19	-0.32663	0.713	0.744	7.30023e-15	2	CD6
4.91129e-39	-0.328435	0.298	0.44	6.73583e-35	2	DBI
6.74741e-26	-0.329077	0.29	0.402	9.25407e-22	2	BHLHE40
5.5447e-25	-0.33246	0.452	0.555	7.60456e-21	2	IER2
2.51944e-74	-0.332488	0.9	0.924	3.45542e-70	2	TAP1
1.32399e-26	-0.333274	0.228	0.338	1.81585e-22	2	OS9
4.05848e-26	-0.333516	0.295	0.409	5.56621e-22	2	STAT3
1.95194e-26	-0.334902	0.342	0.463	2.67709e-22	2	RPN2
8.82301e-33	-0.336057	0.24	0.362	1.21008e-28	2	MTPN
1.31303e-25	-0.336821	0.365	0.477	1.80082e-21	2	S1PR1
1.89799e-38	-0.337076	0.285	0.424	2.60309e-34	2	NME1
1.37022e-37	-0.339156	0.315	0.451	1.87926e-33	2	ABHD14B
5.46699e-22	-0.341151	0.4	0.506	7.49797e-18	2	TPR
1.24411e-16	-0.341967	0.514	0.598	1.7063e-12	2	CALR
1.8631e-61	-0.342403	0.769	0.83	2.55525e-57	2	GNAI2
5.66039e-31	-0.343367	0.812	0.85	7.76322e-27	2	FOS
5.57456e-36	-0.345529	0.57	0.671	7.64551e-32	2	REEP5
1.20949e-32	-0.346154	0.168	0.279	1.65881e-28	2	ARHGEF6
4.11541e-61	-0.346213	0.876	0.919	5.64429e-57	2	ZFP36L2
6.94649e-32	-0.346249	0.277	0.405	9.52712e-28	2	EMC3
3.03163e-23	-0.346504	0.276	0.384	4.15787e-19	2	SND1
3.65204e-38	-0.347869	0.3	0.438	5.00877e-34	2	HMGN3
8.67334e-27	-0.348279	0.309	0.425	1.18955e-22	2	PPT1
1.07084e-20	-0.349011	0.491	0.577	1.46865e-16	2	IRF1
6.12144e-140	-0.349436	0.99	0.972	8.39556e-136	2	LAPTM5
1.24552e-09	-0.350113	0.239	0.3	1.70823e-05	2	CRY2
6.55961e-32	-0.350243	0.337	0.467	8.9965e-28	2	TRAM1
5.05008e-34	-0.350402	0.536	0.653	6.92618e-30	2	ACAP1
4.21791e-31	-0.351622	0.247	0.369	5.78487e-27	2	TMEM165
1.12574e-32	-0.352149	0.395	0.523	1.54396e-28	2	PAK2
1.55286e-46	-0.352822	0.148	0.282	2.12975e-42	2	IAH1
7.72192e-51	-0.354235	0.184	0.335	1.05906e-46	2	RILPL2
1.60675e-27	-0.356467	0.28	0.396	2.20365e-23	2	CHD4
1.64155e-44	-0.360989	0.753	0.815	2.25138e-40	2	EMP3
2.68892e-38	-0.36105	0.629	0.733	3.68785e-34	2	DLA-79
9.39799e-29	-0.361384	0.487	0.598	1.28893e-24	2	DOCK2
7.31071e-44	-0.363349	0.456	0.597	1.00266e-39	2	SASH3
1.54533e-38	-0.364734	0.407	0.537	2.11943e-34	2	PSMB10
1.41814e-22	-0.365765	0.477	0.576	1.94498e-18	2	CANX
1.59434e-45	-0.36618	0.39	0.533	2.18664e-41	2	PPP1CA
3.94693e-13	-0.36627	0.47	0.548	5.41322e-09	2	UTRN
2.57069e-37	-0.367924	0.252	0.384	3.5257e-33	2	NCKAP1L
1.8047e-43	-0.369103	0.617	0.716	2.47514e-39	2	FMNL1
3.18788e-62	-0.369656	0.776	0.824	4.37217e-58	2	ARHGDIB
5.43742e-48	-0.371633	0.188	0.331	7.45742e-44	2	RNH1
1.95407e-38	-0.371666	0.188	0.314	2.68001e-34	2	ARHGAP30
6.85925e-27	-0.372926	0.417	0.528	9.40746e-23	2	GBP1
3.08084e-21	-0.373242	0.418	0.522	4.22537e-17	2	ZNF292
7.04174e-41	-0.373368	0.389	0.525	9.65774e-37	2	WDR1
2.96619e-55	-0.374886	0.528	0.662	4.06814e-51	2	ENSCAFG00000047391
5.89812e-49	-0.378559	0.548	0.665	8.08927e-45	2	ENSCAFG00000009211
6.247e-32	-0.378823	0.291	0.414	8.56776e-28	2	SLC25A6
2.24354e-27	-0.380628	0.324	0.441	3.07701e-23	2	CPT1A
1.10959e-76	-0.3826	0.854	0.873	1.52181e-72	2	CNN2
1.12596e-34	-0.384065	0.407	0.538	1.54426e-30	2	ENSCAFG00000005287
1.71233e-44	-0.384403	0.241	0.386	2.34846e-40	2	CAT
1.18799e-32	-0.385637	0.316	0.441	1.62933e-28	2	MAP4
1.46454e-41	-0.386626	0.136	0.255	2.00862e-37	2	NFATC2
1.6598e-71	-0.387919	0.812	0.835	2.27641e-67	2	SELENOW
1.25262e-32	-0.390829	0.347	0.473	1.71796e-28	2	SLBP
1.97975e-35	-0.398481	0.406	0.54	2.71523e-31	2	PPP1R12A
4.35834e-50	-0.402096	0.251	0.401	5.97746e-46	2	SLC25A5
2.80056e-50	-0.40351	0.423	0.57	3.84097e-46	2	ENSCAFG00000013477
4.06527e-60	-0.404306	0.165	0.325	5.57552e-56	2	CDK2AP2
2.90342e-47	-0.407629	0.202	0.346	3.98204e-43	2	JAK3
1.25944e-136	-0.408237	0.972	0.938	1.72732e-132	2	CFL1
1.47629e-46	-0.412059	0.779	0.841	2.02473e-42	2	MYH9
5.36273e-49	-0.413772	0.347	0.503	7.35498e-45	2	ARHGAP4
1.87561e-52	-0.416193	0.206	0.361	2.5724e-48	2	SIPA1
1.19467e-216	-0.421527	1	0.999	1.63849e-212	2	DLA-64
7.9468e-58	-0.422687	0.139	0.286	1.0899e-53	2	RAP1B
1.11735e-46	-0.423725	0.193	0.329	1.53244e-42	2	NPDC1
2.74935e-52	-0.42477	0.558	0.683	3.77073e-48	2	CD37
1.16057e-53	-0.424868	0.437	0.591	1.59173e-49	2	ZGPAT
3.06356e-92	-0.4304	0.801	0.851	4.20167e-88	2	TPM3
1.30531e-42	-0.432884	0.168	0.296	1.79023e-38	2	MYO9B
2.71737e-56	-0.433155	0.297	0.462	3.72688e-52	2	SDF2L1
6.85083e-52	-0.435251	0.217	0.367	9.39591e-48	2	LTA4H
6.27193e-40	-0.436443	0.155	0.276	8.60195e-36	2	CTLA4
1.40202e-66	-0.43947	0.12	0.276	1.92287e-62	2	C9H17orf99
1.03669e-60	-0.43966	0.689	0.771	1.42181e-56	2	IL2RG
8.94203e-63	-0.442959	0.294	0.471	1.2264e-58	2	ENSCAFG00000033667
9.12716e-58	-0.44301	0.132	0.276	1.25179e-53	2	CCDC88B
1.69637e-85	-0.446205	0.69	0.779	2.32657e-81	2	ARPC5
2.21426e-48	-0.446753	0.223	0.371	3.03685e-44	2	RPN1
3.83878e-159	-0.448628	0.957	0.936	5.26489e-155	2	RAC2
5.22423e-57	-0.449252	0.449	0.596	7.16504e-53	2	CAPG
8.86812e-38	-0.449604	0.63	0.74	1.21626e-33	2	HSP90B1
1.25587e-68	-0.45	0.104	0.258	1.72243e-64	2	PCBP4
7.97396e-36	-0.450565	0.354	0.482	1.09363e-31	2	DIAPH1
7.08395e-55	-0.452412	0.12	0.256	9.71564e-51	2	PPP1R9B
3.21929e-51	-0.454317	0.126	0.256	4.41526e-47	2	STK10
9.25716e-54	-0.458746	0.32	0.482	1.26962e-49	2	AKNA
1.2492e-41	-0.459062	0.194	0.323	1.71328e-37	2	GATA3
4.52631e-64	-0.460018	0.349	0.516	6.20784e-60	2	SEC61B
2.36894e-38	-0.461261	0.219	0.345	3.24901e-34	2	CCPG1
2.35607e-65	-0.461304	0.157	0.321	3.23135e-61	2	RARA
2.17986e-43	-0.46384	0.198	0.33	2.98967e-39	2	CD28
0	-0.469401	1	0.999	0	2	B2M
8.33336e-55	-0.470921	0.162	0.309	1.14292e-50	2	NLRC5
1.53703e-64	-0.471234	0.421	0.583	2.10804e-60	2	ACTR3
3.62648e-48	-0.472188	0.154	0.285	4.97371e-44	2	EPHX1
7.25792e-52	-0.472824	0.193	0.339	9.95424e-48	2	ATP2A3
2.8836e-59	-0.474202	0.258	0.424	3.95486e-55	2	OPTN
4.01292e-74	-0.474704	0.536	0.683	5.50372e-70	2	CAPZB
5.59501e-73	-0.475572	0.179	0.356	7.67356e-69	2	CARHSP1
1.38239e-66	-0.478513	0.495	0.647	1.89594e-62	2	HCLS1
3.56858e-73	-0.480708	0.1	0.258	4.8943e-69	2	KCNAB2
8.69505e-47	-0.480962	0.314	0.465	1.19253e-42	2	CD164
6.46588e-51	-0.48129	0.578	0.705	8.86795e-47	2	PDIA3
4.79626e-73	-0.485771	0.458	0.621	6.57807e-69	2	ACTR2
3.64666e-70	-0.48883	0.118	0.276	5.0014e-66	2	CYTH4
2.81906e-63	-0.490371	0.126	0.277	3.86634e-59	2	CD226
7.94199e-60	-0.494882	0.436	0.594	1.08924e-55	2	STAT4
1.57741e-62	-0.497284	0.131	0.282	2.16342e-58	2	ATP6V0A2
3.18208e-59	-0.50073	0.637	0.741	4.36423e-55	2	NCOR1
5.93995e-101	-0.501047	0.633	0.756	8.14665e-97	2	ANXA6
5.61804e-82	-0.503038	0.532	0.672	7.70514e-78	2	ARPC4
2.14797e-55	-0.505645	0.246	0.405	2.94594e-51	2	PFN1
1.68178e-67	-0.507226	0.105	0.254	2.30656e-63	2	SH2D3C
1.19724e-77	-0.508113	0.218	0.406	1.64202e-73	2	GNG2
5.38093e-62	-0.508175	0.156	0.31	7.37995e-58	2	ENSCAFG00000019869
5.98558e-85	-0.508737	0.116	0.297	8.20923e-81	2	METTL7A
4.42383e-68	-0.509536	0.304	0.483	6.06728e-64	2	CD63
2.55488e-65	-0.512935	0.344	0.518	3.50402e-61	2	FYN
1.1844e-54	-0.514039	0.186	0.338	1.6244e-50	2	LBR
1.792e-67	-0.515841	0.527	0.675	2.45773e-63	2	PSAP
1.0696e-76	-0.521378	0.375	0.555	1.46695e-72	2	RGS19
2.98926e-75	-0.52145	0.119	0.283	4.09977e-71	2	LGALS9
2.58142e-87	-0.523086	0.099	0.275	3.54041e-83	2	FAM89B
7.00115e-55	-0.528091	0.274	0.432	9.60207e-51	2	CTSA
3.19132e-85	-0.529602	0.154	0.343	4.3769e-81	2	MAP4K1
3.25767e-66	-0.530445	0.275	0.455	4.46789e-62	2	ENSCAFG00000017257
7.27092e-55	-0.53476	0.305	0.456	9.97207e-51	2	PHACTR2
1.55426e-96	-0.538835	0.073	0.253	2.13167e-92	2	SH3BP1
2.64011e-105	-0.542769	0.795	0.841	3.62091e-101	2	CORO1A
6.75184e-84	-0.543418	0.12	0.296	9.26014e-80	2	RPS6KA1
2.51066e-64	-0.543441	0.283	0.456	3.44337e-60	2	HM13
2.25796e-179	-0.556449	0.859	0.898	3.09679e-175	2	LSP1
1.403e-85	-0.561264	0.107	0.282	1.92422e-81	2	DOK2
7.51565e-82	-0.563568	0.66	0.785	1.03077e-77	2	TLN1
2.59672e-53	-0.565123	0.353	0.499	3.5614e-49	2	CD7
5.32903e-83	-0.567491	0.101	0.27	7.30876e-79	2	IFI30
2.76602e-88	-0.56824	0.432	0.617	3.7936e-84	2	MSN
1.09017e-70	-0.568395	0.389	0.567	1.49517e-66	2	CDADC1
7.66509e-44	-0.572109	0.172	0.298	1.05127e-39	2	ITGA4
4.18303e-198	-0.574092	0.93	0.954	5.73702e-194	2	DLA-DRA
9.62332e-90	-0.580122	0.267	0.472	1.31984e-85	2	FLI1
5.89475e-93	-0.58157	0.337	0.537	8.08465e-89	2	CYBA
2.465e-93	-0.583614	0.351	0.558	3.38075e-89	2	GRK6
1.47745e-152	-0.58659	0.773	0.848	2.02632e-148	2	ARPC1B
6.47141e-86	-0.587532	0.394	0.571	8.87554e-82	2	PSME2
5.37971e-89	-0.59123	0.082	0.253	7.37827e-85	2	FAS
6.59546e-101	-0.592055	0.445	0.633	9.04567e-97	2	UNC119
8.63666e-60	-0.595838	0.219	0.377	1.18452e-55	2	IFNGR1
2.91358e-138	-0.595866	0.747	0.829	3.99597e-134	2	HOPX
1.95426e-81	-0.606232	0.271	0.462	2.68026e-77	2	PIP4K2A
2.41134e-109	-0.609736	0.164	0.382	3.30715e-105	2	GLIPR1
5.81529e-88	-0.615417	0.301	0.496	7.97566e-84	2	TNFRSF25
7.32913e-116	-0.615535	0.411	0.621	1.00519e-111	2	RHOG
6.58146e-111	-0.618809	0.393	0.601	9.02648e-107	2	PLAAT4
3.01542e-107	-0.621932	0.094	0.292	4.13564e-103	2	TP53I13
2.88763e-98	-0.622008	0.126	0.323	3.96039e-94	2	ACOT9
1.86066e-130	-0.626285	0.051	0.259	2.5519e-126	2	CISD3
1.35939e-113	-0.628678	0.367	0.584	1.8644e-109	2	PPP1R18
2.63355e-93	-0.633205	0.098	0.277	3.61191e-89	2	CTSD
2.8683e-117	-0.635445	0.152	0.378	3.93388e-113	2	SLC9A3R1
3.77455e-249	-0.636635	0.995	0.985	5.17679e-245	2	ACTB
1.06872e-239	-0.642937	0.996	0.99	1.46575e-235	2	DLA88
1.04992e-108	-0.643666	0.089	0.287	1.43996e-104	2	HK1
5.69919e-120	-0.648162	0.176	0.406	7.81644e-116	2	ETHE1
3.30491e-118	-0.648604	0.066	0.265	4.53268e-114	2	ALDOC
1.38757e-97	-0.652014	0.176	0.378	1.90305e-93	2	FLII
6.10252e-84	-0.657041	0.228	0.419	8.36961e-80	2	EML4
1.27429e-103	-0.665968	0.429	0.634	1.74769e-99	2	TAPBP
6.03242e-98	-0.674584	0.12	0.313	8.27347e-94	2	ICOS
2.46242e-102	-0.679185	0.475	0.667	3.37722e-98	2	AKAP13
1.50863e-71	-0.681298	0.223	0.399	2.06909e-67	2	IGF2R
1.3359e-122	-0.68509	0.18	0.41	1.83219e-118	2	RAB27A
2.09611e-107	-0.690731	0.08	0.272	2.87481e-103	2	ESYT1
0	-0.693131	0.991	0.986	0	2	CORO1B
2.7755e-148	-0.69414	0.578	0.753	3.8066e-144	2	BIN2
3.00025e-102	-0.699459	0.24	0.454	4.11484e-98	2	SLC3A2
4.65545e-129	-0.701126	0.342	0.565	6.38495e-125	2	ENSCAFG00000008221
6.17446e-124	-0.703304	0.094	0.312	8.46827e-120	2	ELOVL5
2.15739e-121	-0.704176	0.211	0.448	2.95887e-117	2	C6H16orf54
0	-0.708913	0.997	0.996	0	2	CD74
4.7994e-130	-0.711345	0.475	0.675	6.58237e-126	2	LCP2
3.52897e-100	-0.712244	0.391	0.596	4.83998e-96	2	ADGRE5
0	-0.71279	0.98	0.953	0	2	S100A11
5.05747e-283	-0.739738	0.91	0.905	6.93632e-279	2	SH3BGRL3
2.0797e-133	-0.748354	0.439	0.654	2.85231e-129	2	CD2
2.44974e-146	-0.765062	0.312	0.556	3.35983e-142	2	CLTA
2.3316e-248	-0.767334	0.863	0.924	3.19779e-244	2	ENSCAFG00000000814
1.3185e-215	-0.77183	0.607	0.787	1.80832e-211	2	CLIC1
3.24867e-147	-0.779688	0.091	0.328	4.45556e-143	2	CSRP1
7.27097e-124	-0.784149	0.056	0.256	9.97213e-120	2	IL18R1
9.88434e-128	-0.787942	0.503	0.683	1.35564e-123	2	THY1
2.60777e-156	-0.796748	0.285	0.547	3.57655e-152	2	CSK
1.9024e-125	-0.801962	0.272	0.494	2.60914e-121	2	UNC93B1
4.44665e-129	-0.810347	0.058	0.266	6.09858e-125	2	PRDM1
3.75749e-137	-0.812075	0.062	0.279	5.15339e-133	2	ENSCAFG00000024323
7.8158e-116	-0.820952	0.674	0.801	1.07194e-111	2	MYCBP2
1.37239e-189	-0.826462	0.643	0.806	1.88224e-185	2	CD44
3.01201e-117	-0.828575	0.572	0.721	4.13097e-113	2	ZFP36
8.04313e-159	-0.838943	0.099	0.354	1.10312e-154	2	GAPDH
6.53696e-124	-0.841189	0.269	0.501	8.96544e-120	2	CPD
2.36968e-170	-0.856043	0.198	0.474	3.25002e-166	2	DLA-DMB
1.3785e-81	-0.857292	0.134	0.302	1.89062e-77	2	SYNE1
1.77391e-235	-0.861086	0.575	0.771	2.43292e-231	2	ENSCAFG00000003012
2.0599e-216	-0.870285	0.367	0.649	2.82515e-212	2	SEC11C
1.41249e-137	-0.874768	0.234	0.484	1.93723e-133	2	TNFAIP3
7.57589e-155	-0.885236	0.107	0.357	1.03903e-150	2	IL17RA
1.63025e-129	-0.886804	0.175	0.413	2.23588e-125	2	SLC9A9
1.19837e-143	-0.89481	0.103	0.338	1.64356e-139	2	RDX
1.45449e-181	-0.908011	0.113	0.392	1.99483e-177	2	SYTL1
1.58548e-289	-0.908043	0.907	0.945	2.17448e-285	2	ACTG1
1.51401e-201	-0.922433	0.013	0.275	2.07647e-197	2	MYO1F
6.32213e-276	-0.924632	0.629	0.83	8.6708e-272	2	LRRFIP1
7.69119e-186	-0.933312	0.223	0.511	1.05485e-181	2	ACTN4
9.65492e-254	-0.937975	0.443	0.717	1.32417e-249	2	FXYD5
1.17619e-194	-0.943962	0.294	0.581	1.61314e-190	2	INPP5D
6.54949e-219	-0.949285	0.431	0.693	8.98262e-215	2	ITM2C
1.72904e-159	-0.956249	0.25	0.509	2.37138e-155	2	ANXA1
1.03884e-201	-0.973746	0.02	0.284	1.42477e-197	2	PDLIM1
1.91843e-65	-0.977255	0.138	0.281	2.63112e-61	2	CD8B
4.3133e-175	-0.984363	0.134	0.41	5.91569e-171	2	EMB
0	-1.00929	0.741	0.861	0	2	GPX1
2.67304e-215	-1.0495	0.273	0.574	3.66607e-211	2	ITGB7
1.18953e-243	-1.07235	0.604	0.814	1.63144e-239	2	IQGAP1
5.97034e-240	-1.08496	0.205	0.537	8.18832e-236	2	ITGB2
0	-1.09382	0.852	0.914	0	2	ENSCAFG00000006485
1.09094e-304	-1.10738	0.565	0.81	1.49622e-300	2	FLNA
9.42091e-186	-1.13038	0.015	0.259	1.29208e-181	2	LGALS3
2.8516e-251	-1.14429	0.022	0.334	3.91097e-247	2	ENSCAFG00000028940
1.05847e-272	-1.14492	0.047	0.387	1.45169e-268	2	ISG20
3.12726e-290	-1.17376	0.467	0.748	4.28904e-286	2	DLA-DQA1
2.6251e-197	-1.18507	0.225	0.511	3.60032e-193	2	BCL2A1
0	-1.19014	0.742	0.895	0	2	LCP1
0	-1.25298	0.406	0.735	0	2	SRGN
2.09952e-214	-1.26724	0.15	0.459	2.87949e-210	2	PLEC
0	-1.27861	0.329	0.696	0	2	ENSCAFG00000017475
1.9298e-280	-1.2952	0.184	0.534	2.64671e-276	2	ANXA2
0	-1.57669	0.088	0.496	0	2	BST2
0	-1.59708	0.882	0.94	0	2	CRIP1
0	-1.61649	0.61	0.83	0	2	ENSCAFG00000046009
0	-1.70291	0.041	0.435	0	2	FGL2
0	-1.70345	0.4	0.756	0	2	S100A10
0	-1.76154	0.827	0.928	0	2	VIM
6.11671e-205	-1.83417	0.085	0.361	8.38907e-201	2	ITGB1
0	-1.84617	0.085	0.489	0	2	IL2RB
0	-1.97602	0.236	0.702	0	2	LGALS1
0	-2.34361	0.434	0.83	0	2	ENSCAFG00000009113
0	-2.34984	0.109	0.588	0	2	AHNAK
0	-2.8125	0.45	0.807	0	2	S100A8
0	-3.42543	0.205	0.642	0	2	S100A5

## Sheet: cluster_3
p_val	avg_log2FC	pct.1	pct.2	p_val_adj	cluster	gene
0	1.81249	0.815	0.185	0	3	RGS10
0	1.2834	0.902	0.464	0	3	LEF1
0	1.17869	0.934	0.667	0	3	ENSCAFG00000029419
0	1.16529	0.634	0.216	0	3	CSTA
0	1.15194	0.45	0.095	0	3	CFB
2.76073e-220	0.866104	0.544	0.292	3.78635e-216	3	ENSCAFG00000050027
0	0.852562	0.413	0.134	0	3	CTPS1
0	0.798157	0.844	0.44	0	3	SELL
0	0.785647	0.996	0.934	0	3	PLAC8
1.05101e-255	0.776227	0.432	0.174	1.44146e-251	3	IL21R
0	0.768562	0.912	0.681	0	3	TRIM22
8.76058e-275	0.761462	0.584	0.267	1.20151e-270	3	CCR7
3.6429e-238	0.759143	0.764	0.491	4.99624e-234	3	ENSCAFG00000008336
9.53324e-247	0.730086	0.324	0.107	1.30748e-242	3	FAM241A
2.30908e-220	0.717442	0.74	0.494	3.16691e-216	3	STMN1
8.45761e-200	0.702229	0.403	0.174	1.15996e-195	3	PDE3B
0	0.668338	0.997	0.95	0	3	ENSCAFG00000043193
0	0.658463	0.998	0.966	0	3	RPS28
1.27048e-186	0.654432	0.322	0.123	1.74247e-182	3	PSEN2
6.52546e-207	0.654317	0.855	0.693	8.94967e-203	3	LIMD2
4.39848e-162	0.652328	0.803	0.63	6.03252e-158	3	TXNIP
5.93404e-301	0.627279	0.993	0.883	8.13853e-297	3	LTB
8.38797e-280	0.624043	0.955	0.843	1.15041e-275	3	ENSCAFG00000048619
6.26347e-175	0.622943	0.746	0.508	8.59035e-171	3	TCF7
2.87885e-186	0.613713	0.27	0.093	3.94834e-182	3	C8orf76
0	0.582672	0.996	0.953	0	3	RPS13
4.96093e-119	0.580946	0.626	0.46	6.80391e-115	3	UTP3
0	0.580428	0.996	0.947	0	3	RPL5
6.2083e-248	0.580101	0.954	0.864	8.51469e-244	3	ENSCAFG00000044682
0	0.5701	0.998	0.954	0	3	RPS4X
0	0.563719	0.995	0.928	0	3	RPL22
1.31262e-98	0.557809	0.468	0.307	1.80026e-94	3	RCAN3
3.1475e-119	0.553872	0.444	0.259	4.3168e-115	3	SATB1
1.25233e-158	0.544719	0.865	0.723	1.71757e-154	3	ENSCAFG00000014751
0	0.544362	0.998	0.97	0	3	RPL14
0	0.544138	0.999	0.961	0	3	ENSCAFG00000007990
0	0.539562	0.996	0.945	0	3	ENSCAFG00000016065
5.21061e-116	0.536622	0.582	0.394	7.14635e-112	3	ENSCAFG00000032474
0	0.53662	0.998	0.963	0	3	RPS15A
0	0.534872	0.998	0.96	0	3	RPSA
0	0.534579	0.996	0.944	0	3	ENSCAFG00000029884
1.78438e-131	0.533929	0.786	0.636	2.44728e-127	3	EIF3G
0	0.531537	0.998	0.962	0	3	ENSCAFG00000009523
0	0.523158	0.996	0.943	0	3	ENSCAFG00000046992
0	0.522645	0.997	0.968	0	3	RPL13
2.37013e-299	0.51766	0.986	0.915	3.25064e-295	3	ENSCAFG00000042835
0	0.516701	0.995	0.945	0	3	RPS5
0	0.50991	0.995	0.948	0	3	RPL23
0	0.50933	0.996	0.954	0	3	RPL35A
0	0.507962	0.994	0.936	0	3	NACA
0	0.500319	0.998	0.958	0	3	RPL9
6.10506e-146	0.499781	0.889	0.764	8.37309e-142	3	CLEC2D
0	0.499135	0.999	0.98	0	3	RPS7
6.38632e-67	0.497412	0.405	0.277	8.75884e-63	3	H2BC20
0	0.494949	0.997	0.952	0	3	RPS12
0	0.494406	0.996	0.945	0	3	ENSCAFG00000043730
3.72584e-94	0.490111	0.443	0.276	5.10999e-90	3	GSN
1.32137e-294	0.488248	0.992	0.928	1.81226e-290	3	RPS3
1.09176e-89	0.487165	0.545	0.365	1.49735e-85	3	CD52
0	0.487	0.994	0.943	0	3	RPL35
4.43979e-158	0.486603	0.932	0.841	6.08918e-154	3	NOP53
0	0.486302	0.994	0.929	0	3	RPS27A
6.04727e-90	0.484141	0.298	0.157	8.29383e-86	3	SCML4
8.35729e-109	0.483191	0.714	0.545	1.1462e-104	3	HMGN1
5.92324e-132	0.48107	0.859	0.737	8.12372e-128	3	COQ10B
1.97617e-296	0.48024	0.994	0.935	2.71031e-292	3	ENSCAFG00000008290
2.8825e-89	0.479077	0.489	0.33	3.95335e-85	3	ATAD3A
0	0.478712	0.993	0.939	0	3	DYRK1B
4.96079e-97	0.47599	0.302	0.151	6.80372e-93	3	TXK
4.9036e-65	0.474854	0.372	0.246	6.72528e-61	3	TNFSF8
5.06448e-88	0.474431	0.657	0.53	6.94594e-84	3	OGA
0	0.46962	0.997	0.962	0	3	RPL18
3.10991e-71	0.468388	0.348	0.212	4.26525e-67	3	GYG1
0	0.463461	0.992	0.937	0	3	ENSCAFG00000049043
1.11879e-90	0.462678	0.659	0.477	1.53442e-86	3	TRAT1
4.68153e-236	0.461273	0.991	0.92	6.42072e-232	3	ENSCAFG00000018784
0	0.4599	0.997	0.964	0	3	FAU
1.68023e-74	0.459784	0.658	0.52	2.30443e-70	3	MYC
0	0.459557	0.997	0.971	0	3	RPL19
0	0.456542	0.998	0.975	0	3	RPS14
6.3792e-78	0.452046	0.668	0.529	8.74907e-74	3	IGHM
2.24174e-237	0.450561	0.993	0.928	3.07455e-233	3	RPL12
0	0.446916	0.995	0.938	0	3	RPL27
3.29151e-70	0.445587	0.647	0.536	4.51431e-66	3	BBX
0	0.443225	0.996	0.952	0	3	RPL10A
2.14718e-73	0.439307	0.619	0.499	2.94486e-69	3	ENSCAFG00000045167
6.94287e-99	0.437713	0.779	0.668	9.52214e-95	3	RPS21
9.30639e-111	0.430802	0.901	0.799	1.27637e-106	3	NPM1
2.74854e-67	0.427538	0.256	0.14	3.76963e-63	3	STRADA
4.88929e-153	0.424992	0.964	0.88	6.70567e-149	3	RPL21
1.11065e-279	0.420392	0.995	0.96	1.52325e-275	3	RPS6
4.15293e-71	0.418018	0.621	0.504	5.69575e-67	3	ENSCAFG00000031588
0	0.417474	0.998	0.966	0	3	RPL11
0	0.415399	0.998	0.969	0	3	RPL32
1.34722e-56	0.414491	0.381	0.264	1.84772e-52	3	ZNF512B
8.88801e-101	0.413732	0.878	0.761	1.21899e-96	3	ENSCAFG00000008935
0	0.412295	0.997	0.956	0	3	RPS27
2.34592e-113	0.409626	0.883	0.632	3.21742e-109	3	ENSCAFG00000015394
1.54346e-61	0.409254	0.535	0.41	2.11686e-57	3	TAB2
7.56786e-293	0.403649	0.997	0.951	1.03793e-288	3	ENSCAFG00000031952
2.00386e-190	0.401139	0.99	0.926	2.74829e-186	3	RPL7
5.81669e-70	0.397697	0.279	0.153	7.97759e-66	3	CNKSR3
6.22087e-96	0.391105	0.904	0.8	8.53192e-92	3	RPL27A
5.38509e-188	0.386975	0.991	0.925	7.38566e-184	3	RPL36A
4.60021e-255	0.385407	0.995	0.942	6.30919e-251	3	RPS25
0	0.384799	1	0.986	0	3	CD79A
2.87877e-98	0.383011	0.869	0.776	3.94823e-94	3	TRA2B
1.35714e-127	0.382619	0.962	0.892	1.86131e-123	3	EIF4B
2.77825e-49	0.381785	0.397	0.291	3.81038e-45	3	MGAT4A
1.30245e-257	0.3801	0.997	0.948	1.78632e-253	3	RPL26
1.9379e-107	0.379171	0.941	0.859	2.65783e-103	3	ENSCAFG00000015834
6.18114e-51	0.376647	0.495	0.386	8.47743e-47	3	DTX3L
1.99603e-295	0.375556	0.998	0.972	2.73756e-291	3	RPL8
1.42864e-43	0.372587	0.343	0.245	1.95938e-39	3	TOMM34
4.88024e-134	0.370159	0.984	0.914	6.69326e-130	3	EEF1B2
6.34778e-198	0.37	0.996	0.942	8.70598e-194	3	RPS17
1.9835e-44	0.368531	0.385	0.284	2.72037e-40	3	MAP4K2
5.20477e-276	0.368527	0.997	0.96	7.13835e-272	3	RPL24
3.48083e-47	0.368314	0.499	0.387	4.77395e-43	3	PDE4B
1.89188e-52	0.362471	0.368	0.252	2.59472e-48	3	TTC31
6.71836e-41	0.361176	0.465	0.377	9.21423e-37	3	ENSCAFG00000029170
1.58095e-50	0.359811	0.422	0.304	2.16827e-46	3	ENSCAFG00000018511
2.89283e-53	0.359446	0.347	0.221	3.96752e-49	3	ACTN1
2.68985e-46	0.357745	0.534	0.446	3.68913e-42	3	EIF2S3
4.2103e-45	0.353372	0.279	0.179	5.77442e-41	3	IL4R
1.50115e-180	0.349485	0.995	0.946	2.05883e-176	3	RPL37A
1.45911e-240	0.346287	0.997	0.958	2.00117e-236	3	UBA52
1.02257e-85	0.342879	0.939	0.853	1.40245e-81	3	SNRPG
4.88371e-47	0.336146	0.271	0.169	6.69802e-43	3	NAA16
3.74824e-38	0.331909	0.405	0.308	5.14071e-34	3	STK17B
3.93745e-51	0.33084	0.706	0.619	5.40022e-47	3	ENSCAFG00000024514
3.35585e-40	0.330597	0.312	0.216	4.60255e-36	3	TMEM71
2.0621e-43	0.329545	0.363	0.254	2.82817e-39	3	CD84
6.20225e-31	0.329007	0.514	0.448	8.50638e-27	3	ENSCAFG00000017317
2.89373e-227	0.327555	0.999	0.973	3.96875e-223	3	RPS23
2.34694e-60	0.327505	0.864	0.796	3.21883e-56	3	SEPTIN6
1.74776e-51	0.325302	0.743	0.667	2.39706e-47	3	SRSF5
1.15716e-48	0.323953	0.614	0.519	1.58705e-44	3	CRLF3
3.40579e-82	0.323143	0.942	0.884	4.67104e-78	3	ENSCAFG00000046815
2.0098e-76	0.32232	0.922	0.84	2.75643e-72	3	SNRPD2
2.48946e-31	0.320752	0.321	0.242	3.4143e-27	3	CRIPT
3.16145e-40	0.319012	0.429	0.33	4.33593e-36	3	PRKCQ
1.01426e-77	0.314829	0.941	0.829	1.39106e-73	3	HNRNPA1
7.24451e-150	0.31367	0.995	0.945	9.93584e-146	3	RPLP0
1.51703e-33	0.312309	0.271	0.187	2.08061e-29	3	ZNF414
6.16701e-70	0.311209	0.917	0.832	8.45805e-66	3	ENSCAFG00000024806
2.91836e-36	0.310093	0.405	0.308	4.00253e-32	3	NAPEPLD
2.12049e-24	0.309508	0.273	0.206	2.90825e-20	3	PMVK
6.41941e-30	0.309071	0.298	0.219	8.80422e-26	3	COQ8A
1.86226e-35	0.308851	0.547	0.472	2.55409e-31	3	PEBP1
1.20858e-53	0.30606	0.699	0.59	1.65757e-49	3	FCMR
7.36902e-36	0.304268	0.598	0.525	1.01066e-31	3	ENSCAFG00000006280
1.75671e-28	0.300409	0.354	0.277	2.40933e-24	3	CLASRP
5.9907e-55	0.295035	0.813	0.742	8.21625e-51	3	PM20D2
2.9027e-97	0.294868	0.995	0.969	3.98105e-93	3	GALK1
1.62274e-70	0.294177	0.945	0.874	2.22559e-66	3	RPL36AL
3.13649e-33	0.2941	0.569	0.502	4.3017e-29	3	ENSCAFG00000046934
1.02237e-79	0.29379	0.962	0.894	1.40218e-75	3	EEF1D
3.23864e-160	0.293624	0.997	0.975	4.4418e-156	3	EEF1A1
5.65367e-28	0.293503	0.316	0.242	7.75401e-24	3	IFT20
6.81852e-33	0.293379	0.584	0.511	9.3516e-29	3	RPL31
6.22735e-67	0.290867	0.932	0.848	8.54081e-63	3	PFDN5
3.32671e-26	0.282052	0.456	0.386	4.56258e-22	3	IMPDH2
1.27654e-23	0.280748	0.444	0.387	1.75078e-19	3	RNF5
1.18407e-23	0.277724	0.361	0.296	1.62395e-19	3	LACTB2
5.56251e-38	0.277095	0.403	0.305	7.62899e-34	3	TMEM154
1.27913e-29	0.276988	0.306	0.22	1.75432e-25	3	ENSCAFG00000014028
4.88452e-28	0.276618	0.549	0.488	6.69912e-24	3	ST13
1.14912e-26	0.275189	0.256	0.181	1.57602e-22	3	AKAP11
2.09704e-26	0.269648	0.269	0.195	2.87609e-22	3	MLLT3
5.53979e-15	0.26728	0.296	0.243	7.59782e-11	3	ENSCAFG00000024295
1.09246e-24	0.266012	0.462	0.394	1.4983e-20	3	DGKA
2.08097e-19	0.265215	0.29	0.233	2.85405e-15	3	UBE2F
2.29773e-30	0.26516	0.609	0.541	3.15133e-26	3	ENSCAFG00000024817
1.09735e-37	0.264616	0.743	0.676	1.50501e-33	3	ENSCAFG00000025115
8.04608e-24	0.264255	0.371	0.301	1.10352e-19	3	FGD3
1.51056e-23	0.261563	0.436	0.376	2.07173e-19	3	PQBP1
2.82513e-52	0.256968	0.934	0.862	3.87466e-48	3	ENSCAFG00000030359
2.04139e-34	0.255761	0.873	0.817	2.79976e-30	3	ENSCAFG00000014478
1.17363e-23	0.255022	0.568	0.518	1.60963e-19	3	EIF1B
5.70864e-22	0.253916	0.553	0.505	7.82939e-18	3	EIF3D
5.71243e-31	0.252309	0.67	0.609	7.83459e-27	3	TERF2IP
1.72782e-89	0.25123	0.996	0.948	2.36971e-85	3	RPL15
9.52531e-22	-0.250106	0.264	0.374	1.3064e-17	3	RAB10
1.14e-16	-0.250752	0.609	0.686	1.56352e-12	3	SECISBP2
4.58687e-13	-0.251157	0.319	0.405	6.29089e-09	3	NFATC3
2.91241e-25	-0.251637	0.158	0.258	3.99437e-21	3	RASSF7
2.28164e-22	-0.251647	0.331	0.449	3.12927e-18	3	RAB11A
2.87805e-15	-0.252294	0.286	0.377	3.94725e-11	3	KIF5B
3.73604e-41	-0.253316	0.943	0.903	5.12398e-37	3	MYL6
1.32442e-19	-0.253627	0.207	0.302	1.81644e-15	3	NCOA7
3.97373e-15	-0.254719	0.306	0.393	5.44997e-11	3	OTUD5
1.49291e-21	-0.255815	0.364	0.476	2.04752e-17	3	GMFB
2.86134e-07	-0.256087	0.76	0.8	0.00392433	3	HSPA5
9.6567e-24	-0.256194	0.195	0.301	1.32442e-19	3	GIT2
1.02452e-11	-0.256942	0.425	0.511	1.40512e-07	3	KIF21B
1.44469e-26	-0.257098	0.195	0.307	1.98139e-22	3	PSENEN
7.14445e-23	-0.257284	0.328	0.447	9.79862e-19	3	MOB1A
1.66002e-23	-0.25776	0.19	0.294	2.27672e-19	3	CAPN10
1.73545e-75	-0.257843	0.991	0.972	2.38016e-71	3	LAPTM5
7.09209e-45	-0.258198	0.86	0.865	9.72681e-41	3	PSMB9
1.69269e-21	-0.258646	0.168	0.261	2.32152e-17	3	TOP1
2.92199e-07	-0.258767	0.416	0.484	0.0040075	3	BPTF
1.48624e-07	-0.259005	0.529	0.582	0.00203838	3	KLF3
5.30254e-16	-0.259491	0.532	0.622	7.27244e-12	3	CELF2
6.43816e-18	-0.260113	0.87	0.895	8.82994e-14	3	KLF6
1.97297e-14	-0.260569	0.247	0.329	2.70593e-10	3	BAZ2A
1.36776e-06	-0.260927	0.508	0.565	0.0187588	3	ANKRD12
2.93701e-16	-0.261417	0.177	0.257	4.02812e-12	3	TRIP12
6.61336e-14	-0.262857	0.387	0.474	9.07022e-10	3	S1PR1
1.15794e-17	-0.263068	0.309	0.409	1.58812e-13	3	ZFP36L1
9.7876e-26	-0.263849	0.735	0.785	1.34237e-21	3	ENSCAFG00000028765
4.97759e-21	-0.264111	0.227	0.329	6.82676e-17	3	EIF4G1
4.18191e-24	-0.264896	0.67	0.753	5.73549e-20	3	CD3D
4.96193e-18	-0.265916	0.317	0.42	6.80529e-14	3	GNAS
3.71325e-21	-0.266271	0.202	0.299	5.09273e-17	3	CC2D1B
0.000429168	-0.266362	0.342	0.388	1	3	ITPR2
2.02974e-19	-0.26667	0.592	0.679	2.78379e-15	3	MBNL1
1.54717e-19	-0.266985	0.345	0.454	2.12195e-15	3	GAK
1.34385e-24	-0.267073	0.429	0.552	1.84309e-20	3	RNASEK
8.68537e-23	-0.267244	0.254	0.363	1.1912e-18	3	CAPN1
6.62849e-19	-0.267783	0.4	0.508	9.09098e-15	3	DGKZ
7.24859e-25	-0.268242	0.175	0.277	9.94144e-21	3	ENSCAFG00000017655
3.96723e-27	-0.268625	0.443	0.569	5.44106e-23	3	BUD23
9.04136e-21	-0.268637	0.251	0.357	1.24002e-16	3	PTPN1
8.36603e-23	-0.268724	0.165	0.259	1.1474e-18	3	NEIL1
8.6733e-24	-0.268963	0.611	0.704	1.18954e-19	3	SSBP4
5.91579e-20	-0.271305	0.495	0.595	8.1135e-16	3	VCP
5.25569e-18	-0.271323	0.215	0.307	7.20818e-14	3	ENSCAFG00000024531
3.66552e-28	-0.272328	0.334	0.47	5.02726e-24	3	NUBP2
1.42312e-55	-0.272785	0.947	0.921	1.9518e-51	3	TAGLN2
6.23238e-30	-0.273162	0.194	0.312	8.54772e-26	3	PSMA5
1.78382e-22	-0.274339	0.186	0.283	2.44651e-18	3	SMC5
1.60917e-34	-0.27454	0.157	0.279	2.20698e-30	3	MVB12A
1.18843e-29	-0.275971	0.173	0.286	1.62993e-25	3	PPA2
2.0847e-31	-0.275997	0.622	0.717	2.85917e-27	3	ARHGDIA
3.02418e-24	-0.277586	0.262	0.375	4.14766e-20	3	PSTPIP1
1.39735e-18	-0.277642	0.259	0.357	1.91646e-14	3	GGTA1
4.75035e-24	-0.278066	0.175	0.274	6.51511e-20	3	ENSCAFG00000016095
6.45297e-24	-0.278226	0.425	0.546	8.85025e-20	3	SELENOF
3.83096e-43	-0.278252	0.801	0.838	5.25416e-39	3	RHOA
1.32755e-28	-0.278632	0.19	0.305	1.82074e-24	3	MOB2
2.70291e-10	-0.278847	0.303	0.376	3.70705e-06	3	DOCK11
1.44202e-24	-0.279532	0.284	0.402	1.97773e-20	3	NR1H2
1.35873e-16	-0.280744	0.218	0.298	1.8635e-12	3	IKZF3
4.42761e-23	-0.281358	0.396	0.516	6.07246e-19	3	ENSCAFG00000031003
6.10738e-42	-0.282296	0.741	0.793	8.37627e-38	3	NME2
3.43628e-34	-0.282312	0.182	0.31	4.71286e-30	3	TBCB
9.67542e-27	-0.283494	0.349	0.478	1.32698e-22	3	SHARPIN
2.62506e-17	-0.285289	0.357	0.461	3.60026e-13	3	RPN2
4.3159e-69	-0.285665	0.98	0.978	5.91926e-65	3	ETS1
9.42826e-07	-0.286284	0.274	0.319	0.0129309	3	DUSP2
6.58849e-15	-0.286615	0.733	0.803	9.03611e-11	3	PRRC2C
2.94615e-15	-0.290618	0.316	0.408	4.04064e-11	3	ROCK1
4.58212e-25	-0.290999	0.179	0.282	6.28437e-21	3	MORC3
1.57295e-21	-0.292238	0.279	0.386	2.1573e-17	3	TMEM30A
1.12147e-31	-0.292569	0.188	0.31	1.5381e-27	3	ENSCAFG00000043522
1.55697e-12	-0.296346	0.25	0.326	2.13538e-08	3	BIRC6
4.92543e-31	-0.297359	0.184	0.302	6.75523e-27	3	TMEM259
7.04936e-32	-0.297709	0.16	0.272	9.6682e-28	3	ENSCAFG00000017118
2.23641e-27	-0.297798	0.199	0.312	3.06724e-23	3	ARHGAP30
3.4039e-26	-0.298568	0.399	0.519	4.66845e-22	3	VPS28
6.62489e-27	-0.29924	0.281	0.399	9.08604e-23	3	GNG2
4.05821e-24	-0.300439	0.279	0.391	5.56583e-20	3	MAP7D1
3.13199e-27	-0.300546	0.32	0.447	4.29552e-23	3	TMED9
8.4975e-29	-0.3016	0.39	0.518	1.16543e-24	3	MYD88
4.61031e-14	-0.302162	0.391	0.483	6.32304e-10	3	PHIP
2.22034e-28	-0.303305	0.25	0.37	3.0452e-24	3	RIPK3
1.28118e-22	-0.303538	0.327	0.44	1.75714e-18	3	PAFAH1B1
5.38784e-34	-0.304025	0.17	0.291	7.38942e-30	3	CFAP298-TCP10L
1.5755e-36	-0.304511	0.569	0.688	2.1608e-32	3	FLOT1
1.18458e-17	-0.305338	0.263	0.353	1.62465e-13	3	ENSCAFG00000025128
7.07414e-19	-0.305811	0.308	0.411	9.70218e-15	3	GLS
9.27875e-15	-0.306596	0.513	0.597	1.27258e-10	3	CALR
3.68855e-17	-0.306694	0.257	0.349	5.05885e-13	3	NR3C1
1.4277e-34	-0.307724	0.551	0.659	1.95808e-30	3	ENSCAFG00000047391
5.53745e-22	-0.308164	0.333	0.441	7.59461e-18	3	GRAMD2B
3.47397e-25	-0.308179	0.19	0.296	4.76454e-21	3	SMARCA4
4.65544e-40	-0.308371	0.792	0.823	6.38494e-36	3	ARHGDIB
4.39409e-21	-0.308971	0.299	0.405	6.02649e-17	3	M6PR
2.36751e-26	-0.309046	0.28	0.403	3.24705e-22	3	EMC3
2.21828e-33	-0.309625	0.305	0.448	3.04236e-29	3	ENSA
3.40204e-13	-0.310134	0.221	0.291	4.6659e-09	3	SH2D1A
1.26166e-24	-0.310309	0.479	0.586	1.73036e-20	3	ZGPAT
5.44953e-13	-0.310601	0.982	0.981	7.47403e-09	3	PTPRC
8.10055e-29	-0.311152	0.185	0.298	1.11099e-24	3	SPSB3
2.79901e-28	-0.311498	0.567	0.671	3.83885e-24	3	REEP5
7.59005e-25	-0.311874	0.265	0.38	1.04098e-20	3	TNFSF10
8.53968e-30	-0.314276	0.46	0.591	1.17122e-25	3	UBXN4
1.8476e-25	-0.31566	0.439	0.562	2.53399e-21	3	PRRC2A
1.6178e-27	-0.316285	0.222	0.338	2.21882e-23	3	PRKCSH
5.32412e-41	-0.316291	0.211	0.357	7.30204e-37	3	MGST3
1.16632e-30	-0.31659	0.317	0.45	1.59961e-26	3	SIT1
1.65369e-27	-0.317183	0.243	0.361	2.26804e-23	3	MTPN
4.92786e-23	-0.319496	0.188	0.288	6.75856e-19	3	SERINC1
1.86342e-25	-0.320062	0.321	0.434	2.55568e-21	3	CDC25B
5.29389e-30	-0.320123	0.232	0.357	7.26057e-26	3	ATP6AP2
1.2898e-29	-0.320419	0.172	0.282	1.76896e-25	3	MDFIC
1.85356e-29	-0.32056	0.295	0.424	2.54216e-25	3	MAPK1
3.00173e-38	-0.321468	0.57	0.682	4.11688e-34	3	CDC42SE1
1.10016e-22	-0.321851	0.595	0.692	1.50887e-18	3	SUN2
2.5447e-26	-0.322883	0.519	0.627	3.49006e-22	3	DDOST
5.41374e-24	-0.323188	0.281	0.395	7.42494e-20	3	ACAP2
4.32256e-45	-0.323239	0.742	0.809	5.92839e-41	3	ENSCAFG00000000580
1.4029e-31	-0.323572	0.397	0.523	1.92408e-27	3	WDR1
5.35269e-26	-0.32392	0.394	0.514	7.34122e-22	3	SH3KBP1
3.75232e-30	-0.324801	0.58	0.681	5.14631e-26	3	CD37
1.06887e-32	-0.32518	0.274	0.412	1.46596e-28	3	SMPD2
3.13943e-27	-0.327122	0.248	0.368	4.30573e-23	3	TMEM165
5.25236e-36	-0.327539	0.262	0.399	7.20361e-32	3	SLC25A5
7.20991e-39	-0.328805	0.199	0.336	9.88839e-35	3	PGLS
1.42613e-26	-0.33063	0.622	0.716	1.95594e-22	3	RIPOR2
9.50902e-22	-0.330747	0.995	0.991	1.30416e-17	3	MT-CO2
1.35373e-70	-0.330849	0.972	0.978	1.85664e-66	3	EZR
1.03732e-39	-0.331967	0.152	0.28	1.42268e-35	3	IAH1
8.80675e-86	-0.332101	0.957	0.936	1.20785e-81	3	RAC2
2.82593e-26	-0.333433	0.314	0.434	3.87577e-22	3	PTPN6
8.33417e-36	-0.333436	0.479	0.606	1.14303e-31	3	CALM2
7.45463e-63	-0.335759	0.994	0.964	1.0224e-58	3	TMSB10
1.16582e-60	-0.336417	0.766	0.83	1.59892e-56	3	GNAI2
2.17241e-38	-0.338228	0.172	0.3	2.97946e-34	3	BAG1
2.81469e-33	-0.339894	0.181	0.301	3.86035e-29	3	TGFB1
6.5611e-25	-0.339944	0.282	0.395	8.99855e-21	3	CHD4
3.02419e-28	-0.340289	0.177	0.285	4.14768e-24	3	IQSEC1
6.93057e-18	-0.34121	0.209	0.297	9.50528e-14	3	LYST
2.05847e-23	-0.342353	0.215	0.318	2.8232e-19	3	SMG1
6.48806e-33	-0.342623	0.287	0.42	8.89838e-29	3	SLA
2.39094e-18	-0.342828	0.71	0.744	3.27918e-14	3	CD6
1.25824e-33	-0.343061	0.359	0.5	1.72568e-29	3	ARHGAP4
3.75795e-41	-0.343068	0.541	0.66	5.15403e-37	3	GNB2
1.78002e-23	-0.343885	0.162	0.255	2.4413e-19	3	TRANK1
2.38615e-36	-0.343919	0.297	0.438	3.27261e-32	3	RAB4B
2.25966e-28	-0.344873	0.325	0.454	3.09913e-24	3	HOOK3
1.72777e-40	-0.346004	0.418	0.563	2.36963e-36	3	TPI1
1.06072e-41	-0.347126	0.144	0.272	1.45478e-37	3	C9H17orf99
3.50154e-38	-0.34713	0.364	0.511	4.80236e-34	3	DEF6
2.83755e-51	-0.347158	0.115	0.255	3.89171e-47	3	HOMER2
3.84512e-25	-0.348583	0.175	0.274	5.27358e-21	3	NOTCH2
2.9425e-36	-0.348586	0.323	0.465	4.03564e-32	3	SHISA5
1.07025e-45	-0.348949	0.258	0.417	1.46784e-41	3	RAB1B
1.47005e-21	-0.350637	0.356	0.47	2.01617e-17	3	TM9SF2
2.13856e-41	-0.35169	0.209	0.35	2.93304e-37	3	CCDC85B
1.58658e-27	-0.351695	0.302	0.423	2.176e-23	3	RALBP1
5.99057e-42	-0.353213	0.606	0.717	8.21607e-38	3	FMNL1
2.64672e-47	-0.35329	0.183	0.334	3.62997e-43	3	RILPL2
8.13112e-29	-0.354494	0.339	0.466	1.11518e-24	3	TRAM1
5.60773e-31	-0.355143	0.165	0.277	7.691e-27	3	TOR1AIP1
2.59851e-100	-0.356605	0.969	0.938	3.56386e-96	3	CFL1
4.72836e-27	-0.35738	0.465	0.579	6.48494e-23	3	IRF1
4.25042e-34	-0.358271	0.141	0.254	5.82945e-30	3	NFATC2
2.23209e-24	-0.360252	0.46	0.556	3.06131e-20	3	CCND3
6.89438e-27	-0.36028	0.382	0.507	9.45564e-23	3	TPR
3.24805e-32	-0.360418	0.338	0.478	4.4547e-28	3	NUCB1
2.00073e-25	-0.362198	0.281	0.397	2.744e-21	3	UBR4
1.90514e-41	-0.365583	0.567	0.679	2.61291e-37	3	CAPZB
7.20554e-37	-0.367057	0.701	0.769	9.8824e-33	3	IL2RG
7.52343e-20	-0.368665	0.276	0.373	1.03184e-15	3	VPS13D
3.23069e-35	-0.368805	0.788	0.84	4.43089e-31	3	MYH9
3.41555e-57	-0.369482	0.682	0.779	4.68443e-53	3	RABAC1
8.09181e-39	-0.372514	0.315	0.459	1.10979e-34	3	SDF2L1
2.63397e-33	-0.374585	0.163	0.279	3.61249e-29	3	ARHGEF6
4.95647e-42	-0.374991	0.425	0.569	6.7978e-38	3	ENSCAFG00000013477
2.9636e-36	-0.376042	0.242	0.378	4.06457e-32	3	TRAFD1
3.06844e-42	-0.376332	0.271	0.424	4.20836e-38	3	PYGB
3.58294e-35	-0.376812	0.21	0.339	4.91401e-31	3	OS9
2.74662e-36	-0.376981	0.138	0.254	3.76699e-32	3	STK10
4.83664e-40	-0.377338	0.208	0.345	6.63345e-36	3	JAK3
2.04951e-47	-0.377403	0.808	0.839	2.8109e-43	3	CORO1A
1.17332e-27	-0.377551	0.283	0.4	1.60921e-23	3	PFN1
9.04979e-19	-0.378399	0.667	0.736	1.24118e-14	3	HSP90B1
3.48549e-49	-0.379706	0.29	0.452	4.78035e-45	3	ABHD14B
4.44639e-47	-0.382057	0.235	0.391	6.09822e-43	3	TMED3
3.05174e-66	-0.382499	0.803	0.836	4.18546e-62	3	SELENOW
1.66002e-42	-0.382959	0.222	0.368	2.27672e-38	3	ARRDC2
1.84691e-25	-0.383391	0.405	0.522	2.53303e-21	3	ZNF292
1.07545e-37	-0.383715	0.152	0.272	1.47498e-33	3	MROH1
1.53879e-06	-0.384048	0.786	0.727	0.0211045	3	IL7R
9.77013e-51	-0.384098	0.74	0.816	1.33997e-46	3	EMP3
3.40869e-32	-0.384913	0.18	0.294	4.67502e-28	3	MYO9B
5.71602e-32	-0.387451	0.277	0.402	7.83952e-28	3	BHLHE40
1.36001e-29	-0.388262	0.262	0.384	1.86526e-25	3	SND1
3.86609e-42	-0.388483	0.516	0.644	5.30234e-38	3	HCLS1
9.44778e-33	-0.388796	0.204	0.327	1.29576e-28	3	ZDHHC20
1.30399e-40	-0.389658	0.351	0.502	1.78842e-36	3	UAP1
1.67843e-23	-0.39092	0.276	0.384	2.30196e-19	3	HUWE1
1.03098e-41	-0.393084	0.24	0.384	1.41398e-37	3	NCKAP1L
6.51415e-45	-0.393304	0.141	0.274	8.93416e-41	3	CCDC88B
1.88799e-47	-0.39601	0.38	0.539	2.58938e-43	3	PSMB10
5.97509e-49	-0.399723	0.306	0.469	8.19484e-45	3	ENSCAFG00000033667
4.60431e-50	-0.400696	0.143	0.284	6.31481e-46	3	RAP1B
4.21329e-41	-0.401371	0.499	0.633	5.77853e-37	3	SELPLG
2.22e-35	-0.40214	0.469	0.599	3.04473e-31	3	DOCK2
1.41222e-54	-0.403179	0.174	0.331	1.93685e-50	3	RNH1
9.81374e-33	-0.403184	0.26	0.388	1.34595e-28	3	USP15
2.22632e-35	-0.40379	0.15	0.266	3.0534e-31	3	ERAP1
6.78013e-28	-0.405392	0.542	0.652	9.29895e-24	3	DYNC1H1
8.93589e-38	-0.405772	0.135	0.251	1.22556e-33	3	PIGT
3.25465e-46	-0.405886	0.285	0.438	4.46376e-42	3	HMGN3
1.49935e-54	-0.4076	0.525	0.666	2.05636e-50	3	ENSCAFG00000009211
4.87244e-35	-0.408591	0.211	0.336	6.68256e-31	3	ATP2A3
3.87177e-45	-0.412637	0.369	0.524	5.31013e-41	3	PAK2
5.49669e-50	-0.415041	0.141	0.28	7.53872e-46	3	LGALS9
5.07463e-44	-0.415525	0.126	0.251	6.95986e-40	3	SH2D3C
1.57587e-54	-0.416648	0.372	0.534	2.16131e-50	3	PPP1CA
3.28657e-47	-0.417011	0.217	0.365	4.50753e-43	3	LTA4H
5.88142e-46	-0.417891	0.265	0.423	8.06637e-42	3	TMEM132A
2.94414e-59	-0.418603	0.161	0.324	4.03789e-55	3	CDK2AP2
6.02499e-96	-0.42277	0.851	0.894	8.26328e-92	3	SLC66A3
2.31984e-31	-0.422949	0.335	0.462	3.18166e-27	3	CD164
2.38072e-42	-0.425334	0.28	0.427	3.26516e-38	3	PPT1
4.71267e-45	-0.425744	0.143	0.274	6.46343e-41	3	CD226
6.63665e-50	-0.425884	0.177	0.325	9.10217e-46	3	GIMAP4
1.14599e-85	-0.426004	0.765	0.822	1.57172e-81	3	ENSCAFG00000046564
7.60226e-35	-0.429002	0.403	0.528	1.04265e-30	3	GBP1
2.13061e-75	-0.429764	0.688	0.779	2.92213e-71	3	ARPC5
1.8747e-50	-0.429829	0.637	0.735	2.57116e-46	3	UCP2
6.02787e-60	-0.432696	0.108	0.256	8.26722e-56	3	PCBP4
1.39043e-38	-0.436557	0.193	0.322	1.90697e-34	3	GATA3
2.28389e-22	-0.437219	0.355	0.463	3.13235e-18	3	KMT2A
7.95628e-57	-0.438435	0.448	0.619	1.0912e-52	3	PRDX4
5.16157e-66	-0.439194	0.511	0.666	7.07909e-62	3	CAPNS1
1.56233e-28	-0.441071	0.383	0.496	2.14273e-24	3	CD7
3.54041e-59	-0.44193	0.205	0.377	4.85568e-55	3	GLIPR1
1.78238e-34	-0.442727	0.349	0.482	2.44453e-30	3	DIAPH1
7.53324e-234	-0.44514	1	0.999	1.03318e-229	3	DLA-64
3.18191e-55	-0.447181	0.424	0.581	4.36399e-51	3	ACTR3
4.16313e-48	-0.44787	0.142	0.28	5.70973e-44	3	ATP6V0A2
3.86074e-37	-0.448085	0.441	0.579	5.29501e-33	3	CANX
1.17981e-64	-0.449026	0.332	0.517	1.61811e-60	3	SEC61B
3.13498e-42	-0.450421	0.323	0.474	4.29962e-38	3	SLBP
3.71619e-59	-0.4513	0.46	0.619	5.09675e-55	3	ACTR2
2.41139e-57	-0.455378	0.112	0.256	3.30722e-53	3	KCNAB2
2.56885e-51	-0.455651	0.279	0.443	3.52318e-47	3	MAP4
2.92344e-56	-0.458413	0.341	0.517	4.0095e-52	3	FYN
3.8738e-36	-0.4614	0.148	0.263	5.31291e-32	3	SLC2A3
3.69008e-43	-0.462738	0.192	0.33	5.06094e-39	3	CD28
1.35939e-51	-0.468259	0.317	0.481	1.86441e-47	3	AKNA
1.43819e-49	-0.468941	0.577	0.704	1.97248e-45	3	PDIA3
2.7467e-48	-0.469775	0.294	0.452	3.7671e-44	3	ENSCAFG00000017257
6.77131e-134	-0.470385	0.869	0.926	9.28685e-130	3	TAP1
3.62919e-59	-0.471106	0.306	0.482	4.97743e-55	3	CD63
3.15691e-70	-0.472727	0.525	0.672	4.3297e-66	3	ARPC4
9.92387e-63	-0.473101	0.121	0.274	1.36106e-58	3	CYTH4
8.76301e-47	-0.477101	0.385	0.541	1.20185e-42	3	PPP1R12A
3.48203e-41	-0.478828	0.151	0.276	4.7756e-37	3	CTLA4
2.33359e-57	-0.481115	0.154	0.309	3.20051e-53	3	NLRC5
4.91445e-64	-0.481126	0.415	0.578	6.74017e-60	3	PPP1R18
4.01511e-61	-0.485641	0.359	0.541	5.50673e-57	3	ENSCAFG00000005287
1.93505e-60	-0.487755	0.237	0.413	2.65392e-56	3	STAT3
7.65844e-72	-0.488117	0.173	0.355	1.05035e-67	3	CARHSP1
7.21299e-71	-0.488512	0.125	0.294	9.89262e-67	3	RPS6KA1
1.52243e-72	-0.489915	0.44	0.617	2.08801e-68	3	RHOG
4.91718e-57	-0.49022	0.626	0.741	6.74392e-53	3	NCOR1
8.28446e-67	-0.49245	0.375	0.554	1.13621e-62	3	RGS19
2.58317e-59	-0.493861	0.203	0.372	3.54282e-55	3	RPN1
8.34441e-36	-0.498236	0.186	0.304	1.14444e-31	3	CRY2
1.57999e-142	-0.502084	0.862	0.898	2.16695e-138	3	LSP1
7.61869e-62	-0.502286	0.108	0.256	1.0449e-57	3	PPP1R9B
7.9e-63	-0.502355	0.663	0.784	1.08348e-58	3	TLN1
0	-0.502934	1	0.999	0	3	B2M
2.58009e-94	-0.503079	0.998	0.996	3.53859e-90	3	MT-CO1
9.86018e-62	-0.506237	0.518	0.674	1.35232e-57	3	PSAP
3.56132e-75	-0.506784	0.196	0.389	4.88435e-71	3	CAT
7.08747e-59	-0.507706	0.152	0.309	9.72047e-55	3	ENSCAFG00000019869
1.70329e-54	-0.509061	0.141	0.285	2.33606e-50	3	EPHX1
1.18607e-61	-0.512915	0.17	0.33	1.6267e-57	3	NPDC1
3.03833e-78	-0.513786	0.155	0.342	4.16708e-74	3	MAP4K1
3.11792e-66	-0.514108	0.402	0.569	4.27622e-62	3	PSME2
1.86485e-49	-0.51974	0.283	0.444	2.55764e-45	3	CPT1A
2.81094e-63	-0.520011	0.372	0.537	3.85521e-59	3	TSPO
4.39498e-117	-0.533673	0.793	0.845	6.02771e-113	3	ARPC1B
2.19716e-79	-0.533867	0.334	0.536	3.0134e-75	3	CYBA
2.28334e-157	-0.534166	0.927	0.955	3.13159e-153	3	DLA-DRA
5.06059e-127	-0.534515	0.765	0.854	6.94059e-123	3	TPM3
7.84589e-64	-0.536147	0.283	0.459	1.07606e-59	3	PIP4K2A
2.20075e-78	-0.539383	0.113	0.289	3.01833e-74	3	TP53I13
1.17663e-68	-0.544327	0.242	0.424	1.61375e-64	3	OPTN
1.68715e-89	-0.544854	0.106	0.296	2.31393e-85	3	METTL7A
1.02986e-67	-0.545644	0.19	0.361	1.41246e-63	3	HSPB1
6.11232e-79	-0.546285	0.241	0.444	8.38304e-75	3	C6H16orf54
1.21877e-38	-0.547066	0.176	0.296	1.67155e-34	3	ITGA4
4.81331e-82	-0.548182	0.179	0.374	6.60145e-78	3	SLC9A3R1
4.31855e-77	-0.549777	0.432	0.615	5.92289e-73	3	MSN
1.18408e-80	-0.560621	0.209	0.406	1.62397e-76	3	RAB27A
5.87427e-99	-0.563013	0.069	0.256	8.05656e-95	3	CISD3
1.1292e-85	-0.563091	0.131	0.322	1.54869e-81	3	RARA
2.42922e-115	-0.564478	0.594	0.758	3.33168e-111	3	ANXA6
1.24108e-87	-0.565422	0.085	0.262	1.70215e-83	3	ALDOC
1.92714e-63	-0.568132	0.17	0.338	2.64308e-59	3	LBR
3.46405e-70	-0.56837	0.415	0.595	4.75094e-66	3	STAT4
5.35198e-81	-0.568379	0.105	0.281	7.34024e-77	3	DOK2
2.33198e-93	-0.577061	0.088	0.275	3.19831e-89	3	FAM89B
7.67123e-95	-0.582653	0.189	0.403	1.05211e-90	3	ETHE1
5.78214e-51	-0.593236	0.399	0.554	7.9302e-47	3	UTRN
7.65322e-82	-0.594109	0.256	0.459	1.04964e-77	3	CAST
1.14452e-81	-0.601702	0.366	0.567	1.56971e-77	3	CDADC1
0	-0.60234	0.99	0.986	0	3	CORO1B
2.15725e-64	-0.60526	0.206	0.377	2.95867e-60	3	IFNGR1
4.91459e-80	-0.606803	0.254	0.457	6.74036e-76	3	HM13
3.47795e-70	-0.607598	0.173	0.348	4.77e-66	3	CCPG1
1.30321e-138	-0.608321	0.848	0.922	1.78735e-134	3	ZFP36L2
3.68163e-86	-0.611915	0.092	0.27	5.04935e-82	3	IFI30
2.55297e-91	-0.615324	0.074	0.253	3.5014e-87	3	FAS
3.58877e-75	-0.615863	0.227	0.418	4.922e-71	3	EML4
5.54621e-57	-0.616326	0.235	0.397	7.60662e-53	3	IGF2R
3.75352e-101	-0.61862	0.349	0.562	5.14796e-97	3	ENSCAFG00000008221
4.51523e-102	-0.621884	0.244	0.473	6.19263e-98	3	FLI1
3.27584e-141	-0.624309	0.74	0.829	4.49282e-137	3	HOPX
4.99364e-76	-0.630497	0.135	0.31	6.84877e-72	3	ICOS
2.15744e-104	-0.632404	0.332	0.559	2.95893e-100	3	GRK6
9.91092e-91	-0.634998	0.174	0.377	1.35928e-86	3	FLII
1.24108e-89	-0.635328	0.43	0.632	1.70214e-85	3	TAPBP
8.53224e-78	-0.643773	0.539	0.679	1.1702e-73	3	THY1
5.26413e-92	-0.64677	0.092	0.276	7.21975e-88	3	CTSD
3.15003e-111	-0.648584	0.425	0.633	4.32026e-107	3	UNC119
8.16871e-94	-0.649451	0.285	0.496	1.12034e-89	3	TNFRSF25
3.24684e-109	-0.670431	0.082	0.286	4.45304e-105	3	HK1
3.39571e-84	-0.670848	0.265	0.459	4.65722e-80	3	PHACTR2
5.26387e-115	-0.677978	0.461	0.675	7.2194e-111	3	LCP2
3.73117e-224	-0.680977	0.906	0.905	5.1173e-220	3	SH3BGRL3
6.58788e-112	-0.706923	0.446	0.652	9.03527e-108	3	CD2
1.38905e-292	-0.707756	0.995	0.985	1.90508e-288	3	ACTB
0	-0.708236	0.994	0.996	0	3	CD74
2.33982e-106	-0.712713	0.463	0.667	3.20906e-102	3	AKAP13
3.92134e-115	-0.714817	0.213	0.455	5.37811e-111	3	SLC3A2
9.41523e-106	-0.716634	0.075	0.271	1.2913e-101	3	ESYT1
9.31051e-121	-0.717056	0.1	0.324	1.27694e-116	3	ACOT9
1.59177e-123	-0.726973	0.302	0.544	2.18311e-119	3	CSK
1.28082e-137	-0.729538	0.351	0.604	1.75664e-133	3	CAPG
6.19527e-132	-0.733402	0.08	0.311	8.49682e-128	3	ELOVL5
9.6287e-119	-0.74052	0.123	0.35	1.32058e-114	3	GAPDH
1.0941e-162	-0.741293	0.548	0.755	1.50055e-158	3	BIN2
3.89423e-235	-0.743601	0.885	0.91	5.34093e-231	3	ENSCAFG00000006485
7.41153e-135	-0.756803	0.306	0.555	1.01649e-130	3	CLTA
1.08771e-56	-0.75822	0.155	0.299	1.4918e-52	3	SYNE1
1.20687e-128	-0.761113	0.097	0.326	1.65522e-124	3	CSRP1
9.35752e-118	-0.773404	0.053	0.255	1.28338e-113	3	IL18R1
3.19028e-170	-0.795082	0.388	0.645	4.37547e-166	3	SEC11C
0	-0.798341	0.967	0.954	0	3	S100A11
0	-0.799008	0.997	0.99	0	3	DLA88
6.39761e-116	-0.811935	0.651	0.802	8.77433e-112	3	MYCBP2
5.96779e-226	-0.819243	0.589	0.787	8.18482e-222	3	CLIC1
8.8703e-127	-0.826027	0.192	0.438	1.21656e-122	3	CTSA
7.7008e-131	-0.831233	0.114	0.354	1.05616e-126	3	IL17RA
7.59772e-279	-0.831628	0.837	0.926	1.04203e-274	3	ENSCAFG00000000814
1.16356e-49	-0.840673	0.151	0.279	1.59582e-45	3	CD8B
8.34846e-153	-0.850017	0.201	0.472	1.14499e-148	3	DLA-DMB
4.79179e-219	-0.852209	0.554	0.771	6.57194e-215	3	ENSCAFG00000003012
4.58962e-120	-0.853623	0.245	0.481	6.29467e-116	3	TNFAIP3
2.60417e-120	-0.853773	0.264	0.5	3.57162e-116	3	CPD
3.40149e-156	-0.85765	0.121	0.389	4.66515e-152	3	SYTL1
2.58055e-168	-0.863687	0.025	0.272	3.53923e-164	3	MYO1F
1.39542e-148	-0.870965	0.322	0.6	1.91381e-144	3	ADGRE5
4.01858e-126	-0.872109	0.551	0.722	5.51148e-122	3	ZFP36
3.20856e-137	-0.87605	0.045	0.266	4.40053e-133	3	PRDM1
1.70676e-141	-0.87747	0.052	0.279	2.34083e-137	3	ENSCAFG00000024323
2.96293e-122	-0.880221	0.171	0.411	4.06365e-118	3	SLC9A9
1.17553e-134	-0.880817	0.254	0.494	1.61224e-130	3	UNC93B1
3.35858e-159	-0.88107	0.229	0.509	4.60629e-155	3	ACTN4
3.18034e-219	-0.896492	0.438	0.715	4.36183e-215	3	FXYD5
1.2096e-135	-0.898958	0.1	0.337	1.65897e-131	3	RDX
1.32882e-254	-0.924044	0.624	0.829	1.82248e-250	3	LRRFIP1
1.22398e-228	-0.927724	0.604	0.809	1.67869e-224	3	CD44
9.63704e-183	-0.931215	0.29	0.579	1.32172e-178	3	INPP5D
9.55663e-145	-0.940832	0.149	0.407	1.31069e-140	3	EMB
1.94353e-174	-0.946385	0.028	0.282	2.66556e-170	3	PDLIM1
3.91798e-203	-0.946751	0.426	0.692	5.3735e-199	3	ITM2C
0	-0.958637	0.753	0.859	0	3	GPX1
5.98595e-223	-0.960804	0.414	0.686	8.20973e-219	3	ENSCAFG00000017475
4.80114e-190	-0.986256	0.274	0.572	6.58476e-186	3	ITGB7
3.69909e-202	-1.03471	0.221	0.533	5.07331e-198	3	ITGB2
0	-1.03703	0.886	0.947	0	3	ACTG1
9.6049e-177	-1.04709	0.225	0.509	1.31731e-172	3	ANXA1
4.83302e-245	-1.07662	0.574	0.815	6.62848e-241	3	IQGAP1
3.88703e-159	-1.08488	0.024	0.257	5.33106e-155	3	LGALS3
0	-1.08866	0.728	0.895	0	3	LCP1
1.97288e-214	-1.08868	0.033	0.331	2.70581e-210	3	ENSCAFG00000028940
2.65705e-237	-1.10798	0.056	0.383	3.64414e-233	3	ISG20
3.01007e-248	-1.11201	0.479	0.745	4.12831e-244	3	DLA-DQA1
3.92497e-266	-1.12113	0.693	0.821	5.38309e-262	3	ENSCAFG00000046009
8.26972e-279	-1.14774	0.435	0.73	1.13419e-274	3	SRGN
0	-1.15831	0.525	0.812	0	3	FLNA
7.95126e-217	-1.26569	0.195	0.511	1.09051e-212	3	BCL2A1
8.16735e-210	-1.29818	0.14	0.458	1.12015e-205	3	PLEC
4.26263e-262	-1.34554	0.136	0.489	5.8462e-258	3	BST2
2.54182e-301	-1.40106	0.149	0.534	3.4861e-297	3	ANXA2
5.69303e-308	-1.66084	0.047	0.432	7.80799e-304	3	FGL2
0	-1.66743	0.863	0.941	0	3	CRIP1
0	-1.67668	0.816	0.928	0	3	VIM
0	-1.69838	0.384	0.755	0	3	S100A10
1.27172e-298	-1.70097	0.102	0.485	1.74417e-294	3	IL2RB
0	-1.80084	0.273	0.696	0	3	LGALS1
4.90426e-203	-1.85949	0.072	0.361	6.7262e-199	3	ITGB1
0	-2.02373	0.519	0.82	0	3	ENSCAFG00000009113
0	-2.46457	0.077	0.588	0	3	AHNAK
0	-2.75593	0.392	0.809	0	3	S100A8
0	-3.25498	0.181	0.641	0	3	S100A5

## Sheet: cluster_4
p_val	avg_log2FC	pct.1	pct.2	p_val_adj	cluster	gene
0	0.89323	0.506	0.111	0	4	CCR9
0	0.891712	0.988	0.795	0	4	ENSCAFG00000046009
0	0.794634	0.767	0.374	0	4	CCND2
1.9325e-281	0.793797	0.565	0.234	2.65043e-277	4	CISH
8.76018e-287	0.78372	0.725	0.35	1.20146e-282	4	CD52
0	0.720995	0.557	0.187	0	4	KLRK1
0	0.712186	0.43	0.13	0	4	ZNF683
2.03054e-304	0.704488	0.647	0.278	2.78488e-300	4	CSRP1
0	0.688791	0.563	0.211	0	4	IL18R1
0	0.667349	0.589	0.2	0	4	CMA1
5.25911e-239	0.632602	0.836	0.497	7.21288e-235	4	TSPO
2.43073e-251	0.624248	0.937	0.637	3.33375e-247	4	LGALS1
2.97775e-253	0.601372	0.968	0.712	4.08399e-249	4	IL7R
0	0.597079	0.996	0.901	0	4	ENSCAFG00000006485
1.38453e-208	0.573564	0.799	0.447	1.89888e-204	4	UNC93B1
3.97845e-300	0.571175	0.434	0.135	5.45644e-296	4	KLRG1
7.3953e-157	0.563092	0.494	0.241	1.01427e-152	4	PDLIM1
2.28431e-235	0.550767	0.427	0.155	3.13293e-231	4	TCEA3
8.84666e-265	0.540985	0.345	0.103	1.21332e-260	4	RAB25
3.73616e-212	0.530343	0.789	0.432	5.12414e-208	4	BST2
6.18694e-159	0.50879	0.458	0.208	8.48539e-155	4	KRT18
8.65944e-156	0.500426	0.839	0.561	1.18764e-151	4	PLAAT4
1.07236e-143	0.46832	0.794	0.518	1.47075e-139	4	RGS19
6.44475e-202	0.440962	0.997	0.913	8.83897e-198	4	VIM
4.4393e-187	0.436158	0.603	0.281	6.0885e-183	4	ENSCAFG00000028940
4.08647e-267	0.425086	0.996	0.945	5.60459e-263	4	RPLP0
1.49262e-131	0.419647	0.647	0.368	2.04713e-127	4	RAB27A
7.33184e-173	0.419379	0.475	0.207	1.00556e-168	4	GALNT17
1.02251e-163	0.410912	0.45	0.196	1.40237e-159	4	GALNT12
5.74987e-154	0.401803	0.315	0.119	7.88595e-150	4	GSDMA
3.99773e-193	0.393044	0.262	0.078	5.48288e-189	4	VSTM1
9.149e-108	0.392851	0.995	0.939	1.25479e-103	4	RPS24
8.59048e-169	0.392596	0.992	0.898	1.17818e-164	4	SH3BGRL3
1.65693e-154	0.385052	0.257	0.086	2.27247e-150	4	CALY
4.12054e-146	0.382879	0.407	0.178	5.65133e-142	4	APOBR
1.18314e-103	0.381243	0.782	0.528	1.62267e-99	4	CCND3
3.99815e-129	0.37578	0.945	0.706	5.48346e-125	4	S100A10
6.18028e-152	0.371312	0.346	0.138	8.47626e-148	4	CXCR3
2.6229e-102	0.365742	0.628	0.365	3.59731e-98	4	ETHE1
9.44028e-258	0.363236	1	0.973	1.29473e-253	4	RPL7A
7.51862e-138	0.363236	0.39	0.17	1.03118e-133	4	IL4R
1.45387e-124	0.360437	0.713	0.42	1.99399e-120	4	PHACTR2
2.14735e-152	0.35913	0.998	0.945	2.94509e-148	4	HSPA8
3.81518e-80	0.354503	0.787	0.568	5.23252e-76	4	CMTM6
1.39781e-102	0.35192	0.896	0.644	1.9171e-98	4	ENSCAFG00000017475
8.89159e-126	0.350046	0.304	0.125	1.21948e-121	4	IGFLR1
1.71955e-106	0.344425	0.401	0.197	2.35837e-102	4	KRTCAP3
1.44903e-103	0.341518	0.796	0.535	1.98734e-99	4	INPP5D
5.60039e-139	0.340163	0.991	0.922	7.68094e-135	4	RPS18
7.66927e-96	0.339326	0.586	0.344	1.05184e-91	4	GLIPR1
1.46222e-84	0.339201	0.586	0.358	2.00544e-80	4	VASP
5.50102e-97	0.338948	0.962	0.817	7.54465e-93	4	SSR4
2.21737e-86	0.33801	0.649	0.407	3.04112e-82	4	HMGN3
2.5536e-89	0.337367	0.458	0.253	3.50226e-85	4	MVB12A
2.38643e-184	0.337111	0.996	0.948	3.27299e-180	4	ENSCAFG00000045333
1.78362e-116	0.336438	0.608	0.335	2.44624e-112	4	ISG20
4.76167e-73	0.335782	0.61	0.395	6.53063e-69	4	NME1
3.30918e-90	0.332791	0.95	0.76	4.53854e-86	4	S100A8
8.58919e-119	0.326319	0.325	0.14	1.17801e-114	4	FAR2
2.65993e-169	0.316294	0.35	0.129	3.6481e-165	4	IL12RB2
1.11788e-88	0.313612	0.363	0.184	1.53317e-84	4	PRR5
1.84522e-188	0.313223	0.996	0.956	2.53072e-184	4	RPS10
3.1786e-194	0.312893	1	0.987	4.35945e-190	4	CD79A
4.8578e-88	0.307643	0.475	0.264	6.66247e-84	4	METTL7A
9.95873e-80	0.303888	0.971	0.809	1.36584e-75	4	HOPX
2.37994e-84	0.300921	0.335	0.167	3.26408e-80	4	PPP1R14B
4.50374e-114	0.296748	0.269	0.107	6.17687e-110	4	ENSCAFG00000032173
7.41699e-64	0.29637	0.697	0.484	1.01724e-59	4	NOP10
8.23827e-89	0.294727	0.979	0.855	1.12988e-84	4	PSMB9
1.30541e-83	0.29269	0.291	0.138	1.79037e-79	4	HIVEP3
8.61512e-84	0.292225	0.966	0.821	1.18156e-79	4	SELENOW
1.31609e-79	0.29016	0.94	0.756	1.80502e-75	4	CLIC1
8.07262e-137	0.28861	0.998	0.954	1.10716e-132	4	RPS4X
4.70791e-69	0.287167	0.849	0.633	6.4569e-65	4	ENSCAFG00000047391
4.84808e-94	0.284246	0.272	0.12	6.64914e-90	4	CELF4
9.71681e-110	0.282957	0.995	0.93	1.33266e-105	4	CRIP1
4.5801e-155	0.28198	0.998	0.964	6.28161e-151	4	ENSCAFG00000042212
6.14791e-75	0.279851	0.731	0.5	8.43186e-71	4	GBP1
1.34151e-69	0.279761	0.947	0.79	1.83988e-65	4	RACK1
9.28258e-121	0.2796	0.996	0.952	1.27311e-116	4	ENSCAFG00000019472
2.46979e-112	0.278066	0.363	0.166	3.38732e-108	4	SYTL3
3.44864e-87	0.277446	0.676	0.433	4.72981e-83	4	CD164
2.79854e-61	0.275421	0.947	0.829	3.8382e-57	4	HNRNPA1
6.78259e-71	0.275289	0.301	0.154	9.30233e-67	4	CRIP2
3.77496e-128	0.274104	0.997	0.96	5.17735e-124	4	RPSA
1.23564e-64	0.271836	0.527	0.324	1.69468e-60	4	CARHSP1
4.87569e-119	0.270548	0.996	0.948	6.68701e-115	4	TFPT
1.27709e-108	0.268369	0.992	0.944	1.75153e-104	4	RPL3
1.89115e-62	0.267437	0.71	0.484	2.59372e-58	4	SEC61B
5.77613e-98	0.267214	0.36	0.173	7.92197e-94	4	SH2D2A
7.31962e-65	0.265777	0.457	0.273	1.00389e-60	4	DKC1
4.24806e-63	0.26474	0.528	0.33	5.82621e-59	4	MGST3
5.38235e-148	0.264591	0.998	0.973	7.38189e-144	4	RPS23
1.23067e-57	0.262506	0.606	0.403	1.68787e-53	4	ENSCAFG00000014444
9.3386e-96	0.261527	0.508	0.277	1.28079e-91	4	CBLB
2.38698e-127	0.26127	0.998	0.962	3.27374e-123	4	RPL18
2.80889e-65	0.260885	0.45	0.266	3.85239e-61	4	CFAP298-TCP10L
3.54904e-61	0.260101	0.939	0.775	4.86751e-57	4	SERBP1
9.36092e-134	0.258792	0.999	0.98	1.28385e-129	4	TPT1
4.38004e-59	0.257083	0.593	0.387	6.00723e-55	4	RAB1B
3.29529e-130	0.256792	0.999	0.975	4.51949e-126	4	EEF1A1
2.07429e-57	0.255485	0.416	0.249	2.84489e-53	4	C9H17orf99
1.11555e-08	-0.250923	0.877	0.8	0.000152998	4	KMT2E
3.63042e-05	-0.251479	0.36	0.36	0.497912	4	ENSCAFG00000011993
0.00142075	-0.253032	0.616	0.559	1	4	DDX3X
7.29725e-05	-0.254216	0.64	0.584	1	4	MED15
2.02856e-14	-0.254754	0.757	0.695	2.78216e-10	4	GABARAPL2
0.000547341	-0.25518	0.302	0.302	1	4	CDKN1B
0.00242993	-0.256725	0.598	0.541	1	4	BBX
7.74139e-05	-0.257106	0.666	0.608	1	4	ACIN1
4.1027e-05	-0.257752	0.259	0.271	0.562686	4	ENSCAFG00000031333
7.06287e-09	-0.25789	0.78	0.701	9.68673e-05	4	APBB1IP
0.00023261	-0.259225	0.61	0.562	1	4	SLTM
1.14451e-09	-0.259437	0.84	0.767	1.56969e-05	4	RASA3
0.00184232	-0.260246	0.287	0.283	1	4	CLASRP
0.00105214	-0.261363	0.306	0.302	1	4	SOD2
3.80429e-05	-0.26171	0.504	0.471	0.521759	4	UTP3
3.29709e-06	-0.261971	0.633	0.583	0.0452196	4	MCL1
0.000497672	-0.26259	0.51	0.477	1	4	RBM33
0.000221807	-0.262957	0.541	0.501	1	4	SH3KBP1
0.00830097	-0.263309	0.715	0.639	1	4	TXNIP
3.50187e-05	-0.267001	0.27	0.283	0.480282	4	PPM1D
0.00110332	-0.268974	0.372	0.36	1	4	DCTN1
1.74076e-12	-0.26903	0.722	0.669	2.38746e-08	4	SRSF5
0.00497197	-0.272449	0.692	0.609	1	4	TAPBP
0.00127584	-0.278751	0.426	0.401	1	4	TLK1
0.000421887	-0.278845	0.489	0.453	1	4	ODC1
0.000145968	-0.278981	0.33	0.33	1	4	COQ10B.1
4.97103e-07	-0.279368	0.397	0.391	0.00681777	4	PLIN2
3.39217e-07	-0.279785	0.817	0.735	0.00465236	4	CD6
0.0046588	-0.280556	0.361	0.348	1	4	GGTA1
5.2945e-26	-0.280962	0.641	0.437	7.26141e-22	4	IL2RB
0.00977984	-0.283047	0.307	0.3	1	4	TOP2B
8.70354e-18	-0.283138	0.948	0.889	1.19369e-13	4	TMBIM6
5.44769e-09	-0.28502	0.244	0.276	7.4715e-05	4	ACP5
1.96815e-07	-0.285708	0.61	0.562	0.00269932	4	FNBP4
9.54875e-07	-0.285928	0.813	0.735	0.0130961	4	SP110
1.72198e-06	-0.286475	0.528	0.493	0.023617	4	DDX6
1.49445e-06	-0.286849	0.319	0.332	0.0204964	4	PNPLA8
0.00962764	-0.288069	0.394	0.37	1	4	XRN1
0.00648502	-0.289934	0.285	0.283	1	4	SEMA4D
6.34229e-07	-0.290719	0.294	0.307	0.00869844	4	FGD3
0.00125563	-0.290984	0.352	0.342	1	4	TBC1D5
6.29369e-09	-0.291414	0.745	0.678	8.6318e-05	4	SUN2
5.16155e-08	-0.291954	0.458	0.443	0.000707906	4	IL16
2.6673e-07	-0.292035	0.887	0.784	0.0036582	4	CD44
3.56757e-05	-0.293563	0.315	0.316	0.489293	4	RAF1
0.000328303	-0.295599	0.315	0.317	1	4	HLTF
1.36256e-06	-0.296672	0.523	0.49	0.0186875	4	LUC7L2
6.49082e-67	-0.30023	0.995	0.969	8.90216e-63	4	GALK1
0.000258675	-0.300574	0.425	0.402	1	4	PHC3
9.24299e-08	-0.301659	0.631	0.58	0.00126768	4	CYTIP
0.00145013	-0.302689	0.663	0.595	1	4	ATRX
4.68434e-07	-0.3027	0.545	0.511	0.00642457	4	ENSCAFG00000031588
2.70878e-20	-0.30437	0.97	0.914	3.71509e-16	4	ENSCAFG00000000814
1.00741e-05	-0.304405	0.345	0.347	0.138167	4	PUM1
1.27778e-12	-0.304509	0.742	0.677	1.75247e-08	4	ENSCAFG00000025115
0.00104296	-0.305191	0.312	0.308	1	4	SSH2
0.000474769	-0.305853	0.357	0.342	1	4	ATAD3A
0.000371562	-0.306491	0.41	0.391	1	4	CYTH1
1.19585e-91	-0.3088	1	0.999	1.64011e-87	4	DLA-64
1.41626e-05	-0.308811	0.548	0.509	0.19424	4	CYFIP2
2.74093e-22	-0.311053	0.972	0.886	3.75918e-18	4	LTB
2.8366e-05	-0.313313	0.287	0.299	0.38904	4	DDIT4
0.00660493	-0.314367	0.411	0.385	1	4	SETD2
7.04219e-15	-0.316696	0.61	0.572	9.65837e-11	4	LDHB
2.71873e-05	-0.318329	0.722	0.644	0.372873	4	AKAP13
8.67504e-08	-0.318885	0.59	0.545	0.00118978	4	CEBPZ
7.71006e-06	-0.319522	0.436	0.422	0.105744	4	TOPORS
5.78388e-21	-0.320132	0.814	0.756	7.93259e-17	4	HMGB2
5.10252e-11	-0.320202	0.679	0.633	6.9981e-07	4	PNISR
6.56212e-06	-0.321124	0.536	0.501	0.0899994	4	KIF21B
3.03071e-06	-0.321566	0.333	0.339	0.0415661	4	PRKCQ
2.8579e-08	-0.322401	0.725	0.662	0.000391962	4	BTG2
0.0027276	-0.322854	0.632	0.564	1	4	IRF1
1.13051e-48	-0.323727	0.983	0.963	1.55049e-44	4	JUND
3.29978e-06	-0.324761	0.254	0.271	0.0452564	4	SLC38A2
2.56183e-07	-0.328999	0.27	0.291	0.00351355	4	ENSCAFG00000003315
1.93592e-18	-0.32927	0.468	0.48	2.65511e-14	4	PEBP1
1.57601e-12	-0.332204	0.454	0.464	2.16149e-08	4	PTP4A1
0.00652074	-0.332686	0.293	0.282	1	4	ATP8A1
5.84363e-25	-0.334787	0.999	0.985	8.01454e-21	4	MT-ATP6
2.07393e-10	-0.337287	0.454	0.455	2.84439e-06	4	SP140
1.93819e-23	-0.338008	0.881	0.816	2.65823e-19	4	ENSCAFG00000014478
7.6299e-12	-0.339539	0.251	0.29	1.04644e-07	4	H2BC20
6.46626e-07	-0.340512	0.326	0.341	0.00886847	4	SMC4
7.43815e-22	-0.341863	0.748	0.528	1.02014e-17	4	AHNAK
1.58101e-14	-0.345276	0.847	0.793	2.16836e-10	4	PRRC2C
0.0039397	-0.346357	0.32	0.311	1	4	ANKRD11
1.599e-14	-0.346531	0.629	0.609	2.19304e-10	4	BCLAF1
4.14481e-08	-0.347631	0.334	0.347	0.000568461	4	ENSCAFG00000025128
2.07901e-14	-0.349777	0.636	0.595	2.85136e-10	4	FCMR
7.70632e-07	-0.350182	0.382	0.384	0.0105692	4	ARHGAP27
1.41109e-13	-0.350648	0.721	0.673	1.93531e-09	4	CD5
2.40828e-11	-0.350842	0.291	0.32	3.30295e-07	4	CTSB
1.56303e-13	-0.350942	0.447	0.456	2.1437e-09	4	MAPRE2
1.75319e-05	-0.357806	0.258	0.271	0.24045	4	VPS13B
0.000122477	-0.360492	0.446	0.415	1	4	CTSA
2.77175e-11	-0.363348	0.598	0.567	3.80146e-07	4	GLG1
2.38131e-08	-0.365307	0.325	0.343	0.000326597	4	NR3C1
9.99877e-90	-0.36578	0.996	0.979	1.37133e-85	4	DDX5
1.27899e-05	-0.36783	0.313	0.32	0.175413	4	PHF3
2.29101e-10	-0.368625	0.289	0.315	3.14212e-06	4	TMEM154
0.00832423	-0.369987	0.333	0.316	1	4	RDX
3.92068e-14	-0.370043	0.219	0.265	5.37721e-10	4	TTC31
1.68039e-07	-0.374673	0.5	0.478	0.00230466	4	MAP3K1
3.35778e-13	-0.375773	0.283	0.317	4.60519e-09	4	ENSCAFG00000018511
3.62374e-11	-0.378165	0.284	0.314	4.96996e-07	4	CYLD
4.78789e-22	-0.378481	0.777	0.733	6.56659e-18	4	ENSCAFG00000007135
0.000416494	-0.378749	0.379	0.364	1	4	VPS13D
2.02503e-45	-0.379145	0.956	0.942	2.77733e-41	4	SRRM2
9.65468e-11	-0.384712	0.344	0.361	1.32414e-06	4	HERPUD1
8.09257e-26	-0.392932	0.702	0.675	1.1099e-21	4	RBM39
6.8328e-15	-0.401847	0.279	0.32	9.37118e-11	4	STK17B
9.4547e-19	-0.403652	0.265	0.323	1.29671e-14	4	HIF1A
1.52123e-09	-0.404925	0.51	0.492	2.08637e-05	4	ENSCAFG00000025063
9.19664e-65	-0.409405	0.992	0.935	1.26132e-60	4	PLAC8
9.44984e-41	-0.411984	0.555	0.661	1.29605e-36	4	ENSCAFG00000015394
2.25311e-48	-0.414452	0.998	0.983	3.09014e-44	4	ND4L
1.83381e-12	-0.425308	0.528	0.511	2.51506e-08	4	ZNF292
5.32878e-13	-0.432399	0.451	0.454	7.30842e-09	4	ERBIN
1.78947e-14	-0.438893	0.526	0.528	2.45426e-10	4	RESF1
1.26199e-45	-0.443056	0.978	0.947	1.73081e-41	4	MT-CYB
4.44976e-18	-0.446475	0.558	0.549	6.10285e-14	4	SERINC3
1.95219e-28	-0.447494	0.291	0.358	2.67743e-24	4	ENSCAFG00000046940
3.82507e-45	-0.448692	0.764	0.747	5.24608e-41	4	PM20D2
6.1682e-19	-0.451409	0.241	0.301	8.45969e-15	4	CNTRL
0.000137852	-0.45223	0.743	0.591	1	4	S100A5
1.01879e-62	-0.455077	0.905	0.873	1.39727e-58	4	SF3B1
1.11823e-23	-0.463705	0.425	0.459	1.53366e-19	4	CD27
1.26392e-27	-0.467847	0.237	0.315	1.73346e-23	4	RCN3
1.1674e-40	-0.47049	0.55	0.593	1.60109e-36	4	ADD3
5.42615e-08	-0.474058	0.495	0.472	0.000744197	4	SPTBN1
3.73866e-55	-0.479808	0.794	0.782	5.12757e-51	4	TRA2B
4.67328e-31	-0.482229	0.611	0.615	6.40941e-27	4	STK38
1.12999e-52	-0.484969	0.926	0.885	1.54978e-48	4	CXCR4
1.87832e-24	-0.486922	0.534	0.563	2.57612e-20	4	ANKRD12
8.39942e-14	-0.494803	0.356	0.386	1.15198e-09	4	ITPR2
3.29127e-20	-0.508138	0.386	0.442	4.51398e-16	4	CD4
3.35819e-20	-0.509115	0.291	0.342	4.60576e-16	4	PIK3R1
5.20723e-38	-0.526645	0.681	0.675	7.14172e-34	4	ITK
2.73108e-30	-0.527971	0.349	0.414	3.74568e-26	4	ENSCAFG00000032474
3.94596e-73	-0.529149	0.994	0.98	5.41189e-69	4	PTPRC
9.57417e-39	-0.532938	0.52	0.551	1.3131e-34	4	SMC6
9.73396e-38	-0.537324	0.182	0.281	1.33501e-33	4	EPHX1
5.98073e-30	-0.543656	0.396	0.452	8.20257e-26	4	JUNB
5.14354e-33	-0.543742	0.241	0.323	7.05437e-29	4	NAPEPLD
3.81021e-36	-0.546088	0.732	0.71	5.2257e-32	4	SMCHD1
3.10147e-28	-0.550643	0.766	0.694	4.25367e-24	4	TRIM22
4.71285e-31	-0.557153	0.484	0.517	6.46368e-27	4	STMN1
2.09247e-09	-0.55907	0.266	0.289	2.86982e-05	4	SYNE1
1.90299e-18	-0.565913	0.888	0.845	2.60996e-14	4	MACF1
9.47574e-89	-0.566628	0.771	0.775	1.2996e-84	4	CLEC2D
8.05936e-55	-0.588685	0.393	0.537	1.10534e-50	4	RGS1
6.66403e-39	-0.590232	0.818	0.787	9.13971e-35	4	MYCBP2
9.02048e-58	-0.595304	0.705	0.719	1.23716e-53	4	SPTAN1
4.12526e-41	-0.642993	0.5	0.53	5.65779e-37	4	TCF7
7.16782e-76	-0.689724	0.118	0.275	9.83066e-72	4	CD84
2.63078e-60	-0.710173	0.396	0.5	3.60812e-56	4	TRAT1
1.77084e-119	-0.849564	0.097	0.308	2.42871e-115	4	IKZF3
1.43012e-23	-0.944568	0.215	0.273	1.9614e-19	4	CD8B
7.21516e-59	-0.984878	0.414	0.479	9.89559e-55	4	SELL
1.84384e-112	-1.02117	0.106	0.309	2.52883e-108	4	CCR7
2.16475e-104	-1.1538	0.07	0.251	2.96895e-100	4	RGS10
1.33178e-126	-1.1861	0.056	0.267	1.82653e-122	4	CSTA
4.7706e-178	-1.75574	0.082	0.358	6.54287e-174	4	ITGB1
0	-1.81158	0.116	0.533	0	4	LEF1

## Sheet: cluster_5
p_val	avg_log2FC	pct.1	pct.2	p_val_adj	cluster	gene
0	1.73665	0.674	0.117	0	5	RBP4
0	1.62978	0.813	0.195	0	5	LGALS3
0	1.43821	0.949	0.578	0	5	S100A5
0	1.33712	0.459	0.08	0	5	CCDC3
0	1.27853	0.861	0.366	0	5	FGL2
0	1.22265	0.509	0.112	0	5	LMNA
0	1.19936	0.875	0.457	0	5	ANXA1
5.91071e-292	1.17049	0.407	0.128	8.10654e-288	5	ADIRF
0	1.15093	0.992	0.759	0	5	S100A8
0	1.09871	0.955	0.639	0	5	LGALS1
0	1.09484	0.451	0.073	0	5	ENSCAFG00000014359
0	0.981883	0.448	0.111	0	5	GSDMA
0	0.950455	0.624	0.234	0	5	PDLIM1
0	0.926082	0.997	0.964	0	5	TMSB10
0	0.901138	0.956	0.708	0	5	S100A10
0	0.849625	0.894	0.52	0	5	AHNAK
0	0.834211	0.811	0.302	0	5	ITGB1
1.01533e-281	0.766912	0.412	0.133	1.39253e-277	5	KCTD12
1.0795e-245	0.76278	0.809	0.48	1.48053e-241	5	ANXA2
0	0.75769	0.998	0.913	0	5	VIM
8.26334e-233	0.728498	0.5	0.207	1.13332e-228	5	ENSCAFG00000041016
9.63717e-246	0.717355	0.433	0.157	1.32174e-241	5	TCEA3
1.24523e-213	0.713141	0.464	0.184	1.70784e-209	5	ID3
3.28013e-188	0.691856	0.572	0.292	4.49869e-184	5	GATA3
6.04766e-274	0.69149	0.992	0.931	8.29437e-270	5	CRIP1
8.05761e-240	0.688496	0.404	0.141	1.1051e-235	5	CPNE3
1.28293e-252	0.684007	0.447	0.162	1.75954e-248	5	SYTL3
1.67007e-170	0.650735	0.771	0.505	2.2905e-166	5	TSPO
5.81766e-175	0.638063	0.572	0.298	7.97892e-171	5	NPDC1
3.82668e-164	0.634774	0.535	0.276	5.2483e-160	5	MCUB
6.52254e-109	0.603494	0.55	0.332	8.94566e-105	5	HSPB1
2.62157e-141	0.602141	0.337	0.14	3.59548e-137	5	ZNF683
1.5282e-155	0.59907	0.508	0.256	2.09592e-151	5	EPHX1
9.19882e-154	0.58125	0.462	0.214	1.26162e-149	5	CMA1
2.98301e-131	0.57593	0.531	0.29	4.0912e-127	5	CSRP1
2.05909e-172	0.563287	0.708	0.411	2.82404e-168	5	PLEC
2.48792e-127	0.560542	0.657	0.407	3.41218e-123	5	CDC25B
7.86446e-93	0.558738	0.439	0.247	1.07861e-88	5	CISH
1.1939e-130	0.55508	0.348	0.152	1.63744e-126	5	CRIP2
7.99427e-180	0.553792	0.912	0.69	1.09641e-175	5	SRGN
9.247e-128	0.553088	0.627	0.374	1.26823e-123	5	BHLHE40
4.67012e-232	0.548926	0.332	0.097	6.40507e-228	5	ADAM19
9.62504e-163	0.532595	0.953	0.812	1.32007e-158	5	HOPX
4.82451e-140	0.532387	0.865	0.662	6.61681e-136	5	ITK
5.43583e-131	0.517665	0.434	0.214	7.45525e-127	5	ENSCAFG00000031278
4.29152e-289	0.517445	0.993	0.953	5.88581e-285	5	S100A11
1.15133e-153	0.513668	0.958	0.799	1.57905e-149	5	ENSCAFG00000046009
3.98269e-96	0.499935	0.56	0.355	5.46226e-92	5	CLINT1
9.55523e-151	0.483951	0.931	0.781	1.3105e-146	5	CD44
1.91351e-107	0.477384	0.667	0.438	2.62438e-103	5	FLI1
2.62322e-114	0.475175	0.82	0.604	3.59775e-110	5	PRDX1
5.00815e-86	0.461132	0.522	0.327	6.86868e-82	5	CARHSP1
3.52741e-153	0.458313	0.947	0.716	4.83785e-149	5	IL7R
3.53807e-112	0.449869	0.803	0.59	4.85246e-108	5	PRDX4
2.43051e-96	0.44597	0.497	0.291	3.33345e-92	5	ACOT9
2.73172e-110	0.441496	0.302	0.131	3.74656e-106	5	LRRC8A
5.37997e-92	0.429031	0.647	0.435	7.37863e-88	5	NISCH
1.98642e-71	0.426879	0.673	0.489	2.72437e-67	5	SEC61B
6.60492e-107	0.426869	0.907	0.761	9.05865e-103	5	RABAC1
4.31696e-98	0.421229	0.868	0.649	5.92071e-94	5	ENSCAFG00000017475
1.44778e-90	0.417763	0.306	0.146	1.98563e-86	5	TPM4
7.77047e-106	0.414112	0.305	0.135	1.06572e-101	5	ENSCAFG00000029462
1.60298e-96	0.412524	0.267	0.116	2.19849e-92	5	MGLL
1.26764e-109	0.410015	0.301	0.13	1.73857e-105	5	TIAM1
5.07527e-84	0.408453	0.351	0.184	6.96073e-80	5	PTGER4
5.22016e-86	0.404229	0.454	0.263	7.15945e-82	5	IQSEC1
4.79536e-72	0.402273	0.461	0.284	6.57684e-68	5	ENSCAFG00000019869
3.61913e-62	0.394061	0.624	0.454	4.96364e-58	5	COX17
1.93206e-82	0.376723	0.289	0.139	2.64982e-78	5	SNTB2
3.07331e-81	0.37236	0.27	0.128	4.21505e-77	5	OXNAD1
1.03542e-72	0.36631	0.759	0.57	1.42008e-68	5	CAPG
9.43731e-85	0.363196	0.413	0.218	1.29433e-80	5	ACTN1
1.32819e-96	0.362876	0.961	0.844	1.82161e-92	5	ATP6V0E1
3.17707e-87	0.362069	0.506	0.292	4.35735e-83	5	ENSCAFG00000028940
3.27806e-59	0.359249	0.745	0.585	4.49586e-55	5	CALM2
9.14253e-101	0.358235	0.95	0.802	1.2539e-96	5	LRRFIP1
6.3232e-61	0.356733	0.6	0.431	8.67226e-57	5	RDH11
7.16643e-61	0.355453	0.73	0.56	9.82876e-57	5	PDCD4
1.89456e-76	0.355012	0.86	0.68	2.5984e-72	5	FXYD5
8.26342e-66	0.349587	0.6	0.414	1.13333e-61	5	C6H16orf54
3.66243e-55	0.347623	0.5	0.337	5.02302e-51	5	SMIM4
8.63184e-59	0.346246	0.364	0.217	1.18386e-54	5	ENSCAFG00000000641
1.24958e-91	0.342491	0.962	0.842	1.71379e-87	5	GPX1
2.82153e-61	0.341181	0.337	0.191	3.86973e-57	5	VAT1
1.77158e-49	0.338354	0.455	0.308	2.42972e-45	5	RNH1
8.79495e-53	0.335246	0.428	0.277	1.20623e-48	5	PPIE
1.61333e-68	0.33504	0.253	0.124	2.21269e-64	5	AP3M2
1.37687e-70	0.33277	0.899	0.772	1.88837e-66	5	ENSCAFG00000028765
1.90387e-77	0.332394	0.963	0.857	2.61115e-73	5	PSMB9
3.06828e-90	0.331559	0.984	0.919	4.20815e-86	5	TAGLN2
6.20424e-52	0.331125	0.487	0.335	8.50912e-48	5	RFK
1.02953e-52	0.326499	0.472	0.32	1.412e-48	5	ENSCAFG00000002015
1.52495e-54	0.323119	0.339	0.199	2.09147e-50	5	CD40LG
1.59844e-53	0.322033	0.266	0.146	2.19227e-49	5	PEMT
3.57665e-65	0.321531	0.408	0.244	4.90538e-61	5	ESYT1
3.11274e-47	0.319674	0.564	0.415	4.26912e-43	5	HMGN3
7.36429e-52	0.319139	0.455	0.299	1.01001e-47	5	RCN3
1.62532e-48	0.317917	0.534	0.379	2.22913e-44	5	RAB27A
2.04489e-52	0.313038	0.343	0.207	2.80456e-48	5	GALNT12
1.60166e-48	0.312464	0.909	0.809	2.19668e-44	5	TSC22D3
1.72052e-65	0.311171	0.381	0.222	2.35969e-61	5	SUN1
7.77264e-56	0.310925	0.813	0.651	1.06602e-51	5	REEP5
6.31986e-54	0.309531	0.673	0.504	8.66769e-50	5	DHRS7
9.34498e-52	0.307165	0.817	0.67	1.28166e-47	5	PNP
5.17106e-69	0.30642	0.939	0.825	7.0921e-65	5	SELENOW
2.80052e-45	0.305141	0.602	0.45	3.84092e-41	5	ENSCAFG00000000443
3.27396e-58	0.301522	0.285	0.156	4.49024e-54	5	CAMKK2
1.78292e-42	0.300882	0.411	0.279	2.44527e-38	5	TMEM167A
2.73435e-45	0.300143	0.629	0.479	3.75017e-41	5	CDC42SE2
4.32032e-61	0.29966	0.3	0.163	5.92531e-57	5	IFFO2
1.91636e-68	0.298255	0.975	0.911	2.62829e-64	5	ZFP36L2
3.04444e-41	0.2955	0.52	0.375	4.17545e-37	5	ETHE1
2.46908e-44	0.295395	0.305	0.185	3.38634e-40	5	ORMDL3
6.7179e-45	0.287516	0.311	0.189	9.21361e-41	5	ANAPC2
3.81959e-41	0.285807	0.726	0.586	5.23857e-37	5	ENSCAFG00000045013
1.65583e-37	0.285431	0.485	0.352	2.27098e-33	5	RCSD1
1.69642e-79	0.285342	0.978	0.9	2.32664e-75	5	SH3BGRL3
1.19528e-42	0.282544	0.397	0.264	1.63933e-38	5	MDFIC
3.64825e-49	0.282456	0.655	0.501	5.00358e-45	5	CYFIP2
5.876e-70	0.281585	0.92	0.801	8.05893e-66	5	EMP3
2.28213e-50	0.279395	0.631	0.469	3.12994e-46	5	MAP3K1
2.13578e-31	0.277942	0.362	0.251	2.92922e-27	5	PPP1R15A
2.05675e-51	0.277238	0.289	0.163	2.82083e-47	5	GLB1
8.72931e-48	0.272023	0.904	0.799	1.19722e-43	5	UBL5
3.32705e-41	0.271711	0.53	0.382	4.56305e-37	5	CYTH1
1.07928e-40	0.271295	0.366	0.239	1.48023e-36	5	ALDOC
7.85801e-41	0.270377	0.252	0.148	1.07773e-36	5	FAR2
1.16686e-38	0.270285	0.493	0.356	1.60035e-34	5	PSTPIP1
9.31087e-61	0.26916	0.913	0.779	1.27699e-56	5	FLNA
7.7694e-36	0.268938	0.369	0.251	1.06557e-31	5	FAM89B
4.22292e-54	0.267309	0.907	0.76	5.79173e-50	5	CLIC1
2.60008e-39	0.266758	0.61	0.466	3.56601e-35	5	NEDD8
1.25721e-34	0.266095	0.254	0.157	1.72426e-30	5	ENSCAFG00000044488
5.49669e-44	0.265913	0.526	0.373	7.53871e-40	5	ENSCAFG00000029170
8.02197e-25	0.264661	0.35	0.253	1.10021e-20	5	ENSCAFG00000024323
1.12172e-57	0.263714	0.469	0.296	1.53844e-53	5	ITGA5
2.9544e-34	0.262498	0.556	0.426	4.05196e-30	5	ENSCAFG00000019909
6.83182e-34	0.261036	0.4	0.28	9.36985e-30	5	DBP
1.63715e-32	0.255206	0.335	0.226	2.24536e-28	5	ZNRD2
1.45259e-37	0.253311	0.262	0.159	1.99223e-33	5	OSBPL7
3.43345e-38	0.252263	0.379	0.253	4.70898e-34	5	CYTH4
4.97092e-34	0.251903	0.499	0.367	6.81762e-30	5	KTI12
0.00234158	-0.25028	0.487	0.495	1	5	VPS13C
0.00194261	-0.253438	0.289	0.313	1	5	ANKRD11
6.33864e-11	-0.255514	0.687	0.693	8.69345e-07	5	HSP90AA1
7.3487e-15	-0.255536	0.741	0.746	1.00787e-10	5	DHDDS
1.88572e-06	-0.256772	0.755	0.736	0.0258627	5	ENSCAFG00000007135
3.76946e-08	-0.258507	0.282	0.331	0.000516982	5	LENG8
1.32746e-07	-0.261267	0.476	0.509	0.00182062	5	DHX36
2.07362e-07	-0.262105	0.276	0.319	0.00284397	5	STK17B
8.32857e-07	-0.262856	0.567	0.581	0.0114226	5	STAT4
1.13215e-14	-0.264455	0.878	0.875	1.55275e-10	5	SF3B1
4.3479e-09	-0.264463	0.319	0.369	5.96314e-05	5	TIMM29
9.37303e-12	-0.266787	0.714	0.724	1.28551e-07	5	DLA-79
1.1063e-08	-0.267323	0.269	0.316	0.000151729	5	ENSCAFG00000050027
2.18767e-08	-0.271437	0.216	0.259	0.000300039	5	TNFSF8
2.0831e-15	-0.272372	0.241	0.315	2.85697e-11	5	ATOX1
1.56369e-07	-0.273673	0.243	0.288	0.0021446	5	PHF20L1
1.96876e-13	-0.274592	0.294	0.36	2.70016e-09	5	CMC1
6.31113e-08	-0.274936	0.54	0.572	0.000865571	5	GLG1
1.11594e-18	-0.277154	0.952	0.942	1.53052e-14	5	SRRM2
5.52002e-08	-0.277295	0.548	0.567	0.00075707	5	FNBP4
9.80726e-16	-0.278539	0.551	0.585	1.34507e-11	5	PLAAT4
7.8141e-13	-0.278746	0.915	0.891	1.0717e-08	5	KLF6
5.28935e-07	-0.281582	0.255	0.296	0.00725435	5	CHD3
3.22677e-08	-0.281598	0.581	0.602	0.000442552	5	ATRX
1.33492e-08	-0.283018	0.421	0.458	0.000183084	5	ODC1
1.15291e-144	-0.283325	0.996	0.979	1.58121e-140	5	RPS26
2.2468e-05	-0.284343	0.366	0.392	0.308148	5	PFN1
9.18329e-14	-0.286854	0.306	0.373	1.25949e-09	5	ARRB2
1.99186e-09	-0.28804	0.241	0.293	2.73184e-05	5	ENSCAFG00000003315
4.84875e-28	-0.290328	0.998	0.993	6.65007e-24	5	MT-CO3
0.00215995	-0.290504	0.451	0.462	1	5	TNFAIP3
2.13968e-05	-0.291482	0.46	0.479	0.293457	5	BPTF
5.30403e-13	-0.294634	0.253	0.319	7.27447e-09	5	ENSCAFG00000018511
1.52558e-26	-0.297012	0.853	0.838	2.09234e-22	5	HNRNPA1
5.77943e-08	-0.298132	0.48	0.517	0.000792649	5	STMN1
5.51999e-08	-0.303029	0.344	0.386	0.000757067	5	ARHGAP27
1.61192e-08	-0.305639	0.265	0.312	0.000221075	5	SSH2
2.28476e-10	-0.306804	0.246	0.302	3.13354e-06	5	DDIT4
3.55143e-13	-0.309681	0.228	0.292	4.87078e-09	5	H2BC20
2.92733e-07	-0.310462	0.38	0.411	0.00401484	5	ENSCAFG00000032474
3.83168e-12	-0.31051	0.797	0.797	5.25515e-08	5	PRRC2C
1.61989e-08	-0.310536	0.233	0.277	0.000222168	5	SATB1
8.00643e-09	-0.3107	0.248	0.299	0.000109808	5	ICOS
1.58857e-10	-0.31275	0.31	0.36	2.17872e-06	5	ISG20
1.47525e-13	-0.31294	0.649	0.669	2.02331e-09	5	BTG2
1.26126e-10	-0.313473	0.563	0.598	1.72982e-06	5	RBM25
7.27637e-09	-0.315968	0.498	0.53	9.97954e-05	5	RESF1
1.18726e-11	-0.320075	0.48	0.521	1.62833e-07	5	GBP1
5.10531e-12	-0.322616	0.351	0.407	7.00193e-08	5	SLC25A6
1.28113e-12	-0.323623	0.346	0.407	1.75707e-08	5	TLK1
1.24614e-05	-0.328243	0.512	0.507	0.170908	5	ITGB2
1.40501e-13	-0.330525	0.279	0.347	1.92697e-09	5	LUC7L
4.19118e-10	-0.331443	0.718	0.711	5.7482e-06	5	SMCHD1
9.14381e-14	-0.331635	0.202	0.268	1.25407e-09	5	CD84
1.64926e-18	-0.333402	0.215	0.3	2.26196e-14	5	NCOA7
4.43065e-11	-0.338038	0.401	0.452	6.07664e-07	5	PLCL2
1.02744e-30	-0.338153	0.141	0.251	1.40913e-26	5	SNX10
2.11524e-14	-0.338851	0.194	0.263	2.90105e-10	5	KAT6B
9.25836e-10	-0.339214	0.216	0.269	1.26978e-05	5	CTLA4
1.96102e-12	-0.339671	0.242	0.305	2.68953e-08	5	TOP2B
1.18144e-23	-0.350074	0.58	0.627	1.62034e-19	5	SPNS1
1.02878e-20	-0.352559	0.518	0.573	1.41097e-16	5	ABLIM1
4.94043e-17	-0.356348	0.216	0.293	6.7758e-13	5	DUT
1.07679e-35	-0.369271	0.631	0.699	1.47682e-31	5	SEPTIN1
2.87365e-27	-0.37102	0.178	0.281	3.94122e-23	5	ACP5
7.49954e-14	-0.371516	0.499	0.529	1.02856e-09	5	TCF7
1.33056e-31	-0.376187	0.818	0.822	1.82486e-27	5	ENSCAFG00000014478
1.45222e-18	-0.378319	0.506	0.551	1.99171e-14	5	CCND3
7.16042e-13	-0.378873	0.55	0.58	9.82051e-09	5	KLF3
2.64459e-33	-0.382126	0.764	0.785	3.62706e-29	5	TRA2B
5.4225e-17	-0.386215	0.331	0.401	7.43695e-13	5	PDE4B
2.06858e-06	-0.389688	0.364	0.393	0.0283706	5	SLC9A9
6.59144e-20	-0.395733	0.49	0.555	9.04016e-16	5	CDADC1
1.39394e-18	-0.398314	0.245	0.322	1.91179e-14	5	NAPEPLD
1.11226e-12	-0.40244	0.714	0.699	1.52546e-08	5	TRIM22
1.65223e-42	-0.415173	0.751	0.776	2.26603e-38	5	CLEC2D
6.86017e-20	-0.418239	0.384	0.459	9.40873e-16	5	ERBIN
4.40435e-40	-0.422501	0.447	0.554	6.04057e-36	5	ENSCAFG00000024817
1.90186e-38	-0.422764	0.663	0.71	2.6084e-34	5	APBB1IP
5.04129e-43	-0.424709	0.656	0.71	6.91412e-39	5	LIMD2
7.74321e-27	-0.427392	0.291	0.39	1.06198e-22	5	KLF12
1.19518e-68	-0.430357	0.978	0.936	1.63919e-64	5	PLAC8
7.57249e-47	-0.435846	0.99	0.981	1.03857e-42	5	PTPRC
8.00395e-46	-0.436974	0.697	0.748	1.09774e-41	5	EPB41
4.74326e-46	-0.439207	0.648	0.722	6.50538e-42	5	SLC44A2
1.35386e-35	-0.447467	0.212	0.333	1.85681e-31	5	BIN1
6.65618e-24	-0.454847	0.319	0.411	9.12895e-20	5	LNPEP
1.45402e-30	-0.469029	0.242	0.353	1.99418e-26	5	ENSCAFG00000025128
1.259e-31	-0.472022	0.243	0.35	1.72671e-27	5	ATAD3A
5.20662e-62	-0.483263	0.703	0.765	7.14088e-58	5	HMGB2
2.54404e-09	-0.485103	0.417	0.454	3.48916e-05	5	TRBV28
7.04652e-26	-0.504768	0.337	0.424	9.66431e-22	5	CTSA
3.72979e-44	-0.50779	0.487	0.591	5.11541e-40	5	CYTIP
3.69832e-35	-0.510776	0.186	0.299	5.07225e-31	5	IKZF3
9.38544e-34	-0.518667	0.19	0.303	1.28721e-29	5	CBLB
7.00922e-28	-0.52114	0.224	0.324	9.61315e-24	5	RDX
4.45105e-29	-0.529099	0.285	0.391	6.10462e-25	5	IGF2R
6.05729e-56	-0.543397	0.128	0.281	8.30757e-52	5	ENSCAFG00000031333
4.18794e-48	-0.543585	0.29	0.43	5.74376e-44	5	LY9
1.79819e-60	-0.544445	0.139	0.301	2.46622e-56	5	GSN
3.19637e-35	-0.55879	0.181	0.293	4.38382e-31	5	SH2D1A
3.66199e-46	-0.575825	0.157	0.292	5.02242e-42	5	ATP8A1
1.01819e-36	-0.584028	0.396	0.5	1.39645e-32	5	CD69
6.2264e-72	-0.585121	0.559	0.683	8.5395e-68	5	OGT
3.59213e-36	-0.593243	0.383	0.487	4.9266e-32	5	CPD
1.30787e-63	-0.593791	0.156	0.324	1.79375e-59	5	GIMAP4
3.75549e-34	-0.61666	0.381	0.481	5.15066e-30	5	SELL
3.76359e-25	-0.634098	0.423	0.49	5.16176e-21	5	BCL2A1
1.93703e-62	-0.637256	0.116	0.272	2.65664e-58	5	CTSD
7.09238e-51	-0.668058	0.828	0.85	9.7272e-47	5	MACF1
1.14377e-27	-0.670095	0.198	0.294	1.56868e-23	5	SYNE1
5.28874e-55	-0.719934	0.332	0.469	7.25351e-51	5	BST2
1.61468e-31	-0.783737	0.173	0.275	2.21454e-27	5	CD8B
8.19138e-80	-0.807375	0.112	0.299	1.12345e-75	5	ITGA4
1.14195e-114	-0.812172	0.225	0.467	1.56619e-110	5	PVRIG
2.43148e-117	-0.826839	0.138	0.378	3.33477e-113	5	GIMAP8
1.24398e-66	-0.847924	0.142	0.304	1.70612e-62	5	CCR7
7.74293e-108	-0.91823	0.212	0.454	1.06194e-103	5	CD4
4.1258e-106	-1.03792	0.112	0.33	5.65853e-102	5	DUSP2
2.31122e-65	-1.07389	0.319	0.463	3.16984e-61	5	IL2RB
2.10324e-123	-1.23638	0.032	0.252	2.88459e-119	5	RGS10

## Sheet: cluster_6
p_val	avg_log2FC	pct.1	pct.2	p_val_adj	cluster	gene
0	2.4599	0.623	0.316	0	6	ITGB1
0	2.36443	0.768	0.529	0	6	AHNAK
0	2.34693	0.953	0.841	0	6	MACF1
0	2.16912	0.922	0.786	0	6	IQGAP1
0	2.02616	0.65	0.416	0	6	PLEC
2.99326e-259	1.97373	0.591	0.386	4.10525e-255	6	FGL2
0	1.96275	0.865	0.784	0	6	MYCBP2
0	1.95614	0.996	0.98	0	6	PTPRC
1.15329e-213	1.87218	0.483	0.281	1.58174e-209	6	CRY2
1.37216e-201	1.78701	0.579	0.446	1.88192e-197	6	KMT2A
6.68715e-216	1.78528	0.551	0.38	9.17143e-212	6	SLC9A9
0	1.76821	0.806	0.724	0	6	HSP90B1
0	1.75523	0.858	0.792	0	6	HSPA5
1.57409e-135	1.75333	0.492	0.376	2.15886e-131	6	ITPR2
8.5292e-217	1.7191	0.6	0.465	1.16978e-212	6	SPTBN1
2.02617e-149	1.71794	0.504	0.377	2.7789e-145	6	EMB
9.73204e-222	1.70128	0.636	0.534	1.33475e-217	6	UTRN
2.25098e-136	1.69108	0.494	0.376	3.08722e-132	6	IGF2R
0	1.67826	0.8	0.717	0	6	DLA-DQA1
9.80719e-88	1.67587	0.386	0.279	1.34506e-83	6	ITGA4
3.78525e-182	1.65355	0.581	0.473	5.19147e-178	6	CPD
8.47349e-259	1.59239	0.725	0.711	1.16214e-254	6	SMCHD1
1.39595e-216	1.57569	0.748	0.731	1.91454e-212	6	IL7R
3.80831e-177	1.56483	0.581	0.487	5.2231e-173	6	ENSCAFG00000025063
5.26449e-87	1.56035	0.379	0.268	7.22024e-83	6	CEP350
1.00578e-103	1.55721	0.34	0.201	1.37943e-99	6	ESYT3
4.93257e-292	1.55667	0.717	0.645	6.76502e-288	6	AKAP13
1.79784e-111	1.55008	0.469	0.368	2.46573e-107	6	HUWE1
4.4597e-85	1.53463	0.36	0.246	6.11648e-81	6	SLC2A3
1.73284e-109	1.5342	0.333	0.19	2.37659e-105	6	MAP3K2
1.72288e-83	1.52479	0.435	0.356	2.36293e-79	6	KMT2C
9.43644e-219	1.51524	0.676	0.64	1.29421e-214	6	DYNC1H1
1.67414e-80	1.51494	0.388	0.289	2.29608e-76	6	KIAA1109
1.56051e-105	1.5142	0.407	0.281	2.14024e-101	6	LYST
1.72298e-99	1.49656	0.423	0.318	2.36306e-95	6	LBR
5.48782e-94	1.49605	0.346	0.219	7.52654e-90	6	WNK1
0	1.47723	0.899	0.88	0	6	LCP1
4.29531e-108	1.47389	0.279	0.138	5.89102e-104	6	IQGAP2
1.61548e-47	1.47074	0.444	0.437	2.21562e-43	6	CD4
6.49796e-73	1.46974	0.493	0.479	8.91195e-69	6	AKAP9
0	1.46905	0.797	0.797	0	6	PRRC2C
1.75378e-89	1.46675	0.442	0.357	2.4053e-85	6	IFNGR1
5.9174e-59	1.4626	0.417	0.366	8.11571e-55	6	GOLGB1
2.58937e-224	1.45499	0.695	0.693	3.55131e-220	6	PDIA3
4.32698e-155	1.45254	0.594	0.546	5.93445e-151	6	SERINC3
5.98068e-85	1.4493	0.475	0.428	8.2025e-81	6	CPT1A
7.11082e-95	1.43235	0.45	0.359	9.75249e-91	6	VPS13D
1.40348e-75	1.41851	0.42	0.347	1.92488e-71	6	DOCK8
1.58122e-76	1.41696	0.401	0.314	2.16865e-72	6	BIRC6
4.42851e-109	1.41642	0.271	0.13	6.07371e-105	6	ATP2B4
4.59395e-96	1.41339	0.499	0.458	6.30061e-92	6	TM9SF2
1.52078e-75	1.41272	0.493	0.477	2.08575e-71	6	BPTF
2.28134e-120	1.40982	0.574	0.567	3.12886e-116	6	CANX
8.32877e-109	1.40897	0.254	0.116	1.14229e-104	6	KIDINS220
4.6888e-72	1.40674	0.428	0.366	6.43069e-68	6	DOCK11
9.77375e-103	1.40202	0.514	0.468	1.34047e-98	6	DIAPH1
2.03176e-59	1.39751	0.408	0.356	2.78655e-55	6	RANBP2
4.15278e-83	1.39369	0.502	0.473	5.69554e-79	6	PHIP
6.5627e-259	1.39206	0.748	0.776	9.00074e-255	6	TLN1
2.0608e-83	1.37378	0.545	0.561	2.82639e-79	6	ANKRD12
2.33814e-79	1.37316	0.495	0.459	3.20675e-75	6	TNFAIP3
3.52145e-57	1.37168	0.305	0.215	4.82966e-53	6	ZBTB38
1.10415e-53	1.37106	0.303	0.216	1.51434e-49	6	REV3L
2.16451e-77	1.36623	0.441	0.375	2.96863e-73	6	SORL1
6.9103e-72	1.36088	0.393	0.311	9.47748e-68	6	ZDHHC20
0	1.35807	0.868	0.896	0	6	TMBIM6
2.31732e-61	1.35769	0.256	0.156	3.17821e-57	6	ENSCAFG00000023972
5.33393e-55	1.35274	0.368	0.305	7.31549e-51	6	SMG1
3.32688e-67	1.35158	0.322	0.223	4.56282e-63	6	ERO1A
6.28615e-52	1.3441	0.389	0.341	8.62146e-48	6	CAPN7
8.6274e-91	1.33975	0.494	0.452	1.18325e-86	6	HSPA9
2.18787e-58	1.33779	0.334	0.251	3.00067e-54	6	ERAP1
1.15109e-58	1.33424	0.39	0.33	1.57872e-54	6	CCPG1
3.06558e-64	1.33027	0.311	0.211	4.20444e-60	6	ITGAL
1.84996e-52	1.3287	0.344	0.275	2.53723e-48	6	SERINC1
9.21029e-195	1.3278	0.698	0.734	1.26319e-190	6	NCOR1
1.01913e-60	1.3275	0.314	0.22	1.39773e-56	6	NSD1
3.47067e-294	1.32687	0.798	0.787	4.76002e-290	6	FLNA
7.44524e-114	1.32555	0.592	0.59	1.02111e-109	6	CALR
3.87441e-72	1.32315	0.473	0.45	5.31375e-68	6	CD164
8.97145e-65	1.31779	0.387	0.314	1.23043e-60	6	CD28
1.09006e-63	1.3138	0.447	0.413	1.49502e-59	6	NIPBL
0	1.31261	0.802	0.791	0	6	CD44
1.70632e-196	1.30074	0.713	0.718	2.34022e-192	6	SPTAN1
7.10975e-128	1.30044	0.608	0.616	9.75103e-124	6	TAPBP
5.00481e-78	1.29916	0.484	0.457	6.8641e-74	6	SRPRA
3.32584e-48	1.29696	0.422	0.403	4.56138e-44	6	LNPEP
1.08923e-64	1.29419	0.271	0.167	1.49388e-60	6	MGAT5
1.73672e-106	1.29078	0.566	0.57	2.38191e-102	6	GLG1
0	1.29047	0.857	0.877	0	6	SF3B1
2.38612e-46	1.28925	0.343	0.284	3.27256e-42	6	SNX14
2.74102e-60	1.28852	0.494	0.514	3.75931e-56	6	ZNF292
7.20545e-28	1.28123	0.309	0.273	9.88227e-24	6	SETX
2.59483e-60	1.27651	0.508	0.529	3.55881e-56	6	RESF1
2.12959e-42	1.27211	0.336	0.28	2.92074e-38	6	REL
4.53991e-70	1.27101	0.491	0.479	6.22648e-66	6	MAP3K1
1.21723e-54	1.2567	0.48	0.495	1.66943e-50	6	VPS13C
4.1452e-33	1.23891	0.281	0.224	5.68515e-29	6	HIVEP1
1.68365e-39	1.23736	0.301	0.237	2.30912e-35	6	CREBBP
1.3727e-50	1.23539	0.307	0.227	1.88266e-46	6	SUN1
3.4293e-57	1.23526	0.312	0.221	4.70328e-53	6	ENSCAFG00000041016
3.59668e-39	1.23203	0.407	0.4	4.93285e-35	6	ROCK1
3.2854e-31	1.23002	0.279	0.226	4.50593e-27	6	MIA3
1.23631e-111	1.2294	0.594	0.576	1.6956e-107	6	ADGRE5
5.13504e-47	1.22442	0.28	0.198	7.04271e-43	6	MAN1A1
8.48694e-192	1.21939	0.729	0.742	1.16398e-187	6	CD6
6.53957e-29	1.2183	0.341	0.317	8.96902e-25	6	PHF3
4.8011e-24	1.21716	0.312	0.287	6.5847e-20	6	RIF1
1.53916e-37	1.21494	0.399	0.387	2.11096e-33	6	UBR4
2.42567e-31	1.21369	0.378	0.374	3.32681e-27	6	SND1
1.29186e-29	1.20978	0.267	0.213	1.77179e-25	6	RLF
1.53625e-46	1.20715	0.283	0.205	2.10697e-42	6	GPR132
1.28508e-129	1.20506	0.631	0.663	1.76249e-125	6	PSAP
4.36005e-39	1.1992	0.341	0.293	5.97981e-35	6	EP300
2.12886e-33	1.19911	0.266	0.205	2.91974e-29	6	RAPGEF5
5.66386e-103	1.19295	0.591	0.625	7.76798e-99	6	SELPLG
8.3083e-33	1.18451	0.31	0.262	1.13948e-28	6	NOTCH2
1.01264e-51	1.18061	0.447	0.44	1.38884e-47	6	HM13
4.87985e-47	1.17959	0.452	0.454	6.69272e-43	6	ERBIN
4.63722e-43	1.17827	0.461	0.497	6.35995e-39	6	NEK9
1.63507e-36	1.1779	0.338	0.297	2.2425e-32	6	ENSCAFG00000024531
1.65118e-112	1.17423	0.634	0.68	2.26459e-108	6	CD5
1.45491e-30	1.1716	0.298	0.252	1.99541e-26	6	ESYT1
2.12224e-42	1.16838	0.396	0.376	2.91065e-38	6	TMEM30A
3.94456e-37	1.16766	0.43	0.454	5.40996e-33	6	RPN2
5.58354e-76	1.16649	0.562	0.603	7.65782e-72	6	ATRX
7.85595e-35	1.16515	0.254	0.188	1.07744e-30	6	CRY1
4.8764e-37	1.1644	0.39	0.377	6.68799e-33	6	USP15
4.98473e-118	1.16342	0.635	0.687	6.83656e-114	6	SUN2
2.60542e-37	1.16021	0.256	0.187	3.57333e-33	6	UBE4A
4.61608e-19	1.16002	0.326	0.321	6.33096e-15	6	JMJD1C
7.21103e-20	1.15887	0.297	0.277	9.88992e-16	6	ASH1L
1.00269e-137	1.15546	0.674	0.707	1.37518e-133	6	SRGN
0	1.15436	0.995	0.997	0	6	MT-CO1
2.77492e-34	1.15358	0.404	0.405	3.8058e-30	6	DOCK10
1.39078e-28	1.15278	0.343	0.322	1.90746e-24	6	CREBRF
2.37309e-156	1.14988	0.698	0.744	3.25469e-152	6	SP110
2.95127e-21	1.14876	0.324	0.311	4.04766e-17	6	ANKRD11
5.26995e-30	1.14455	0.313	0.275	7.22774e-26	6	NUP210
1.20079e-27	1.14101	0.372	0.371	1.64689e-23	6	XRN1
7.35729e-29	1.14093	0.261	0.206	1.00905e-24	6	ANTXR2
1.91922e-134	1.13609	0.659	0.712	2.63221e-130	6	RIPOR2
1.63558e-32	1.13594	0.256	0.194	2.2432e-28	6	MAN2A1
1.49353e-23	1.13354	0.436	0.501	2.04837e-19	6	TPR
0	1.13216	0.883	0.921	0	6	ENSCAFG00000000814
1.37893e-31	1.13189	0.35	0.327	1.8912e-27	6	OS9
1.18198e-40	1.12938	0.429	0.435	1.62108e-36	6	SLC3A2
1.47196e-51	1.12674	0.487	0.513	2.01879e-47	6	CYFIP2
1.09006e-24	1.12425	0.256	0.21	1.49502e-20	6	STT3B
4.05396e-78	1.12274	0.581	0.651	5.56e-74	6	JAK1
9.01075e-25	1.12264	0.379	0.388	1.23582e-20	6	SETD2
1.23697e-23	1.12257	0.346	0.34	1.6965e-19	6	HERC1
2.69254e-33	1.12044	0.283	0.225	3.69281e-29	6	PUM2
5.62825e-20	1.11799	0.291	0.268	7.71915e-16	6	VPS13B
1.47784e-22	1.11665	0.317	0.299	2.02686e-18	6	ZNF217
0	1.11475	0.906	0.945	0	6	SRRM2
8.89763e-78	1.11427	0.58	0.639	1.22031e-73	6	CD2
1.15398e-22	1.11158	0.305	0.282	1.58269e-18	6	TNKS2
0	1.11077	0.984	0.992	0	6	MT-CO2
4.68749e-160	1.10987	0.706	0.768	6.4289e-156	6	IL2RG
0	1.10861	0.974	0.984	0	6	ND4L
1.43063e-22	1.10656	0.279	0.245	1.96211e-18	6	TRANK1
1.12588e-25	1.10503	0.25	0.2	1.54414e-21	6	SOS2
1.08414e-24	1.10274	0.375	0.386	1.4869e-20	6	ACAP2
1.77266e-14	1.10033	0.265	0.246	2.4312e-10	6	PRDM1
1.66365e-47	1.09603	0.51	0.568	2.2817e-43	6	DDX3X
6.40297e-19	1.09482	0.316	0.308	8.78168e-15	6	ITGA5
9.84292e-23	1.09324	0.329	0.316	1.34996e-18	6	DIAPH2
2.38385e-12	1.09087	0.268	0.26	3.26945e-08	6	MGA
1.59299e-16	1.0893	0.333	0.342	2.18479e-12	6	NR3C1
2.62977e-20	1.08828	0.289	0.266	3.60673e-16	6	TOR1AIP1
5.43172e-18	1.08661	0.258	0.226	7.4496e-14	6	RNF213
4.81453e-80	1.07953	0.579	0.646	6.60312e-76	6	DDX17
4.75933e-38	1.0783	0.462	0.516	6.52742e-34	6	NDFIP2
4.18483e-27	1.07741	0.409	0.441	5.73949e-23	6	ENSCAFG00000017257
1.33404e-27	1.07408	0.254	0.201	1.82964e-23	6	NUFIP2
1.74898e-91	1.07359	0.627	0.715	2.39872e-87	6	CHD2
4.11926e-06	1.06904	0.281	0.309	0.0564956	6	BDP1
1.35044e-40	1.06864	0.5	0.557	1.85213e-36	6	MT-ND6
5.02674e-25	1.06655	0.425	0.475	6.89418e-21	6	RBL2
2.89572e-17	1.06622	0.362	0.388	3.97148e-13	6	CHD4
1.36868e-20	1.06393	0.27	0.236	1.87715e-16	6	HERC2
3.3973e-53	1.06246	0.518	0.549	4.6594e-49	6	ITGB7
0	1.0595	0.985	0.987	0	6	MT-ATP6
3.39884e-186	1.05559	0.769	0.84	4.6615e-182	6	MYH9
1.10933e-15	1.05166	0.299	0.294	1.52145e-11	6	PDS5A
1.09268e-17	1.0479	0.371	0.405	1.4986e-13	6	GLS
1.68657e-07	1.04736	0.303	0.335	0.00231313	6	KTN1
3.63146e-14	1.04724	0.328	0.345	4.98054e-10	6	SEMA4A
3.22301e-14	1.04179	0.298	0.296	4.42036e-10	6	ICOS
1.75852e-15	1.04176	0.264	0.244	2.41181e-11	6	ZFC3H1
3.47135e-41	1.04145	0.494	0.56	4.76096e-37	6	PRPF8
3.4887e-09	1.03844	0.286	0.287	4.78475e-05	6	SYNE1
3.01095e-22	1.03791	0.383	0.403	4.12951e-18	6	EML4
4.81676e-128	1.03652	0.717	0.819	6.60619e-124	6	LRRFIP1
1.66128e-79	1.03272	0.606	0.672	2.27845e-75	6	BTG2
7.997e-124	1.03271	0.699	0.814	1.09679e-119	6	KMT2E
4.41897e-25	1.02836	0.44	0.499	6.06062e-21	6	ARID4B
5.73712e-16	1.0276	0.253	0.228	7.86846e-12	6	IPO7
1.283e-24	1.02602	0.455	0.534	1.75963e-20	6	PPP1R12A
5.48706e-236	1.02506	0.889	0.929	7.52551e-232	6	MT-ATP8
5.41375e-23	1.02388	0.411	0.458	7.42496e-19	6	TRAM1
2.58161e-102	1.02329	0.645	0.739	3.54068e-98	6	MATR3
1.11887e-15	1.02201	0.291	0.28	1.53453e-11	6	KAT6A
6.76049e-06	1.02178	0.243	0.252	0.0927201	6	BOD1L1
3.5575e-17	1.02115	0.252	0.223	4.87911e-13	6	TUBGCP5
1.35735e-17	1.01961	0.316	0.313	1.8616e-13	6	TMEM154
1.3349e-14	1.01707	0.295	0.289	1.83082e-10	6	HIVEP2
1.09011e-50	1.0162	0.527	0.584	1.49509e-46	6	STAT4
7.85871e-68	1.01546	0.594	0.7	1.07782e-63	6	HSP90AA1
3.72979e-14	1.01454	0.325	0.34	5.11541e-10	6	NUP214
6.17487e-18	1.01165	0.395	0.447	8.46883e-14	6	HOOK3
5.21528e-17	1.00935	0.372	0.407	7.15276e-13	6	PHC3
4.73159e-12	1.00851	0.33	0.36	6.48937e-08	6	RPN1
0	1.00644	0.994	0.996	0	6	CD74
8.10399e-45	1.00538	0.532	0.62	1.11146e-40	6	STK38
1.37256e-35	1.00284	0.48	0.551	1.88247e-31	6	CD53
8.78882e-20	1.00082	0.455	0.556	1.20539e-15	6	SMC6
3.04528e-07	1.00073	0.282	0.305	0.0041766	6	ERLEC1
3.6368e-11	0.99854	0.282	0.286	4.98787e-07	6	ANKRD44
4.21039e-10	0.990581	0.296	0.313	5.77455e-06	6	CYLD
3.60917e-39	0.990412	0.476	0.509	4.94997e-35	6	ITGB2
2.66958e-16	0.988995	0.395	0.446	3.66133e-12	6	PHACTR2
4.93276e-17	0.988524	0.414	0.486	6.76529e-13	6	SNRNP200
1.10801e-52	0.987651	0.53	0.592	1.51964e-48	6	DOCK2
2.46782e-57	0.987309	0.57	0.678	3.38462e-53	6	TAX1BP1
3.24163e-34	0.987038	0.485	0.555	4.4459e-30	6	CDADC1
6.39117e-14	0.986665	0.364	0.406	8.76549e-10	6	ATF7IP
1.48867e-59	0.984638	0.589	0.682	2.04171e-55	6	ITK
5.63223e-12	0.983847	0.326	0.35	7.72461e-08	6	YEATS2
4.26618e-10	0.983815	0.301	0.318	5.85106e-06	6	HLTF
2.2651e-15	0.982919	0.296	0.292	3.10659e-11	6	ELOVL5
5.55415e-11	0.982324	0.369	0.428	7.61752e-07	6	SCAF11
7.54193e-292	0.981174	0.99	0.991	1.03438e-287	6	DLA88
0	0.98117	1	0.999	0	6	DLA-64
2.93385e-14	0.981034	0.284	0.276	4.02378e-10	6	IQSEC1
2.87009e-06	0.980521	0.285	0.313	0.0393633	6	GATA3
3.12934e-15	0.974244	0.395	0.453	4.29189e-11	6	PLCL2
2.79464e-11	0.972501	0.271	0.269	3.83285e-07	6	ARHGEF6
7.17669e-08	0.969203	0.272	0.285	0.000984283	6	MYO9B
1.65146e-32	0.96843	0.512	0.617	2.26498e-28	6	BCLAF1
3.04684e-09	0.967274	0.315	0.345	4.17874e-05	6	TBC1D5
1.60609e-160	0.967273	0.778	0.848	2.20275e-156	6	MT-ND1
3.14904e-113	0.963628	0.7	0.785	4.3189e-109	6	MT-ND5
3.66375e-12	0.963155	0.323	0.349	5.02483e-08	6	ATP6AP2
5.4759e-18	0.962538	0.419	0.488	7.5102e-14	6	PNN
6.57466e-40	0.962267	0.502	0.559	9.01715e-36	6	INPP5D
3.61326e-63	0.962103	0.623	0.731	4.95559e-59	6	DLA-79
1.00557e-15	0.960822	0.363	0.394	1.37914e-11	6	CYTH1
3.33186e-19	0.959851	0.425	0.462	4.56964e-15	6	BST2
7.04623e-10	0.958714	0.255	0.25	9.66391e-06	6	TRIP12
7.7346e-13	0.958656	0.276	0.269	1.0608e-08	6	SLC38A2
3.43839e-18	0.956572	0.433	0.528	4.71575e-14	6	RTN3
2.10236e-11	0.955606	0.274	0.265	2.88338e-07	6	CTLA4
1.19001e-279	0.954713	0.926	0.954	1.6321e-275	6	DLA-DRA
1.35518e-23	0.953074	0.491	0.612	1.85863e-19	6	PRDX4
0.000747992	0.951437	0.337	0.427	1	6	FUCA1
3.04933e-08	0.949764	0.328	0.374	0.000418216	6	TNFSF10
2.08683e-09	0.949615	0.335	0.379	2.86208e-05	6	KDM5A
2.75806e-14	0.944256	0.355	0.386	3.78267e-10	6	ARHGAP27
1.59091e-25	0.940931	0.476	0.572	2.18193e-21	6	FNBP4
3.59461e-05	0.940153	0.266	0.293	0.493001	6	ZFR
2.05154e-32	0.93878	0.507	0.613	2.81369e-28	6	NUCB2
0.000144182	0.938111	0.271	0.303	1	6	TOP2B
1.52529e-34	0.935506	0.511	0.603	2.09193e-30	6	INPP4B
1.39199e-05	0.93083	0.264	0.287	0.190911	6	PHF20L1
2.64833e-14	0.930288	0.403	0.471	3.63219e-10	6	S1PR1
9.22255e-172	0.928761	0.806	0.882	1.26487e-167	6	MT-ND4
0.00034655	0.928293	0.388	0.5	1	6	CD69
4.7844e-134	0.927024	0.754	0.842	6.5618e-130	6	MT-ND2
2.54504e-08	0.925119	0.301	0.328	0.000349053	6	ATP2A3
4.80662e-51	0.92106	0.565	0.664	6.59228e-47	6	LCP2
3.8346e-16	0.919066	0.449	0.559	5.25916e-12	6	ARHGAP15
2.78961e-59	0.918151	0.594	0.672	3.82595e-55	6	THY1
0	0.915387	0.986	0.994	0	6	MT-CO3
0	0.915124	0.965	0.981	0	6	DDX5
1.20032e-07	0.910883	0.271	0.284	0.00164624	6	SEMA4D
7.92182e-08	0.909567	0.273	0.287	0.00108648	6	EXOC4
0.00982258	0.907152	0.259	0.299	1	6	CNTRL
6.22262e-05	0.907095	0.288	0.329	0.853432	6	STAG2
9.80525e-06	0.906431	0.311	0.358	0.134479	6	EP400
1.49296e-11	0.9052	0.405	0.494	2.0476e-07	6	TNRC6B
1.135e-08	0.904574	0.383	0.473	0.000155666	6	NUCB1
0.000474664	0.901712	0.279	0.323	1	6	UHRF2
3.59156e-06	0.900401	0.27	0.292	0.0492582	6	CNOT1
5.57791e-05	0.89762	0.355	0.44	0.765011	6	RSF1
2.98584e-31	0.897539	0.506	0.626	4.09508e-27	6	DDOST
1.49158e-39	0.897348	0.556	0.686	2.0457e-35	6	RBM39
2.82917e-06	0.896335	0.307	0.35	0.038802	6	PUM1
1.45259e-10	0.895598	0.4	0.485	1.99223e-06	6	EIF3A
8.27679e-06	0.894896	0.307	0.352	0.113516	6	GGTA1
2.25354e-05	0.89428	0.259	0.28	0.309073	6	CHD8
3.72799e-06	0.893781	0.264	0.281	0.0511294	6	ESCO1
0.000165378	0.893274	0.288	0.333	1	6	COQ10B.1
2.92581e-08	0.8923	0.334	0.38	0.000401274	6	NUMA1
6.31708e-74	0.891957	0.652	0.781	8.66387e-70	6	RASA3
5.47665e-07	0.891262	0.291	0.32	0.00751122	6	CTSB
5.08286e-16	0.889866	0.44	0.537	6.97114e-12	6	ENSCAFG00000005537
2.0808e-212	0.889236	0.914	0.952	2.85381e-208	6	MT-CYB
0.000668141	0.88899	0.249	0.275	1	6	PBRM1
2.27939e-06	0.8881	0.367	0.452	0.0312619	6	ITSN2
5.06922e-24	0.887795	0.502	0.623	6.95244e-20	6	CELF2
0.0012378	0.887118	0.232	0.253	1	6	SENP6
3.45792e-06	0.885862	0.245	0.256	0.0474253	6	SYVN1
2.98379e-05	0.88484	0.337	0.396	0.409227	6	BHLHE40
2.68199e-112	0.880402	0.815	0.894	3.67835e-108	6	CXCR4
1.83401e-05	0.879561	0.311	0.364	0.251534	6	PDIA6
0.000231653	0.878859	0.25	0.275	1	6	MORC3
1.27453e-12	0.878608	0.437	0.559	1.74801e-08	6	TMEM59
3.55458e-07	0.878099	0.359	0.434	0.0048751	6	MAP4
2.98442e-43	0.877174	0.597	0.747	4.09313e-39	6	ENSCAFG00000007135
2.66154e-06	0.875551	0.321	0.376	0.0365031	6	PIAS1
4.68478e-15	0.872443	0.429	0.509	6.42517e-11	6	KIF21B
2.32009e-06	0.872288	0.355	0.435	0.03182	6	PDIA4
0.00157855	0.872275	0.294	0.343	1	6	SMC4
0.00269343	0.869592	0.233	0.257	1	6	TMF1
8.85955e-07	0.866836	0.34	0.402	0.0121509	6	NFATC3
0.000903107	0.86665	0.241	0.266	1	6	ARIH1
4.70034e-07	0.86559	0.4	0.514	0.00644651	6	THRAP3
1.60702e-05	0.86538	0.29	0.319	0.220402	6	RDX
0.00796153	0.864116	0.349	0.455	1	6	SMARCA5
6.56413e-81	0.862709	0.654	0.789	9.00271e-77	6	MARK3
0.00135659	0.861294	0.261	0.297	1	6	MAN1A2
2.96913e-08	0.85913	0.434	0.563	0.000407216	6	SNRK
0.00180505	0.857887	0.34	0.43	1	6	EIF4G2
0.00953498	0.847445	0.276	0.326	1	6	BAZ2A
0.000104982	0.846533	0.254	0.275	1	6	EPHX1
0.000181841	0.844036	0.345	0.426	1	6	ANKHD1
3.25161e-06	0.842634	0.382	0.483	0.0445958	6	DNTTIP2
0.000329949	0.842262	0.32	0.388	1	6	TCERG1
7.06347e-06	0.8414	0.37	0.456	0.0968754	6	NISCH
4.30141e-39	0.840066	0.563	0.711	5.89938e-35	6	CSDE1
0.00155427	0.839979	0.295	0.352	1	6	PTPN1
2.66805e-12	0.839676	0.411	0.491	3.65923e-08	6	ACTN4
1.13998e-12	0.838358	0.428	0.533	1.56349e-08	6	ENSCAFG00000005287
7.24937e-267	0.837773	0.942	0.98	9.94252e-263	6	EZR
2.53596e-15	0.837002	0.469	0.595	3.47806e-11	6	MCL1
8.25812e-17	0.835424	0.487	0.622	1.1326e-12	6	ACIN1
2.12422e-08	0.834868	0.406	0.511	0.000291337	6	SH3KBP1
3.94832e-07	0.833205	0.305	0.336	0.00541512	6	IL17RA
1.28296e-49	0.83125	0.599	0.748	1.75957e-45	6	IKZF1
8.6687e-07	0.82996	0.34	0.403	0.0118891	6	STAT3
1.27476e-16	0.828392	0.481	0.603	1.74833e-12	6	RBM25
4.24391e-33	0.828183	0.545	0.681	5.82052e-29	6	MBNL1
1.20839e-19	0.826012	0.503	0.646	1.65731e-15	6	PNISR
9.09412e-06	0.825817	0.383	0.487	0.124726	6	RBM33
1.41047e-09	0.822639	0.434	0.557	1.93446e-05	6	CEBPZ
3.32796e-14	0.82248	0.447	0.553	4.5643e-10	6	PRPF4B
5.42016e-56	0.821407	0.651	0.793	7.43374e-52	6	TRA2B
8.87584e-15	0.821288	0.456	0.58	1.21732e-10	6	P4HB
5.12317e-11	0.81642	0.445	0.587	7.02643e-07	6	LAMP1
0.00765142	0.81333	0.324	0.408	1	6	TLK1
0.000391924	0.809828	0.265	0.298	1	6	NLRC5
8.73209e-69	0.80954	0.654	0.807	1.19761e-64	6	IL27RA
0.00487964	0.80646	0.283	0.338	1	6	BAP1
1.69893e-13	0.806287	0.468	0.61	2.33008e-09	6	MSN
4.74006e-33	0.806205	0.559	0.72	6.50099e-29	6	STK4
0.00414431	0.798143	0.261	0.299	1	6	ENSCAFG00000019869
0.000284807	0.791725	0.395	0.535	1	6	BCAP31
9.86099e-66	0.787758	0.672	0.819	1.35243e-61	6	EMP3
0.00943987	0.780746	0.349	0.449	1	6	CAST
3.09146e-06	0.777225	0.38	0.473	0.0423994	6	AKNA
2.47038e-40	0.772439	0.609	0.758	3.38812e-36	6	PM20D2
1.34681e-09	0.768113	0.455	0.605	1.84715e-05	6	CD47
0.000113186	0.757018	0.368	0.459	1	6	MT-ND3
0.000191491	0.751951	0.35	0.432	1	6	C6H16orf54
0.000297093	0.748244	0.385	0.503	1	6	DDX6
0.00054018	0.745419	0.424	0.576	1	6	SLTM
5.98738e-05	0.744544	0.409	0.54	0.821169	6	TRIM34
7.92124e-31	0.730673	0.585	0.757	1.0864e-26	6	CD3D
3.72861e-247	0.72707	0.942	0.981	5.11379e-243	6	ETS1
4.36778e-86	0.71795	0.806	0.849	5.99041e-82	6	FOS
1.03124e-89	0.709513	0.751	0.894	1.41434e-85	6	NCL
9.97194e-24	0.698103	0.554	0.719	1.36765e-19	6	SFPQ
2.64786e-22	0.696931	0.583	0.708	3.63154e-18	6	TRIM22
3.29544e-17	0.695216	0.566	0.757	4.5197e-13	6	EPB41
2.16144e-07	0.694579	0.46	0.609	0.00296441	6	FCMR
0.00568791	0.682117	0.216	0.302	1	6	GPATCH8
0.00563196	0.674981	0.432	0.607	1	6	MTDH
1.13723e-15	0.668247	0.553	0.738	1.55971e-11	6	FYB1
9.04577e-14	0.664359	0.522	0.712	1.24063e-09	6	SLC25A3
6.27651e-07	0.663712	0.501	0.706	0.00860824	6	CRTAP
1.95596e-20	0.654731	0.583	0.791	2.68259e-16	6	CSNK1G1
1.98898e-05	0.652559	0.247	0.377	0.272788	6	GTF2F1
7.76516e-68	0.651447	0.777	0.901	1.06499e-63	6	KLF6
2.79792e-10	0.651068	0.189	0.301	3.83734e-06	6	CCR7
0.00796556	0.645146	0.204	0.282	1	6	TFAM
0.00209003	0.63474	0.223	0.315	1	6	RCN3
0.000202102	0.629595	0.295	0.453	1	6	PLD3
0.00674735	0.629294	0.266	0.385	1	6	NOLC1
2.68195e-102	0.625086	0.809	0.93	3.67829e-98	6	TAP1
0.000368694	0.624518	0.269	0.406	1	6	M6PR
0.00466987	0.621133	0.456	0.645	1	6	PIK3CD
7.4474e-08	0.613548	0.203	0.316	0.00102141	6	RAD50
0.000548526	0.611206	0.215	0.309	1	6	AGGF1
1.15615e-07	0.61095	0.237	0.373	0.00158566	6	NOP58
0.00599784	0.610599	0.211	0.294	1	6	TBK1
0.00907175	0.609633	0.217	0.301	1	6	PIK3R5
0.00125897	0.608445	0.3	0.457	1	6	TMED2
0.00140225	0.602882	0.261	0.383	1	6	ELF1
0.000105425	0.602533	0.221	0.327	1	6	SETDB2
0.00822774	0.601095	0.194	0.268	1	6	EMC7
0.000422762	0.60084	0.277	0.414	1	6	STXBP3
0.00765437	0.599794	0.195	0.269	1	6	HADHA
0.00570239	0.596957	0.195	0.271	1	6	SF3B3
0.00064925	0.596794	0.282	0.424	1	6	HNRNPR
0.000129569	0.596293	0.226	0.335	1	6	NUB1
4.61056e-06	0.594206	0.508	0.721	0.0632339	6	APBB1IP
0.00479002	0.593512	0.184	0.254	1	6	BRD8
0.00847676	0.593503	0.279	0.411	1	6	TMED5
0.000282293	0.593456	0.226	0.331	1	6	STK26
9.31599e-06	0.591317	0.193	0.288	0.127769	6	RNF168
0.00336006	0.591187	0.268	0.392	1	6	KLF12
0.00946768	0.589046	0.258	0.368	1	6	FLII
0.00537068	0.588261	0.207	0.288	1	6	THEMIS
0.00291826	0.583477	0.349	0.53	1	6	GBP1
2.71749e-06	0.582993	0.203	0.307	0.0372704	6	SMC3
3.86608e-07	0.582789	0.174	0.266	0.00530233	6	SUZ12
8.36055e-18	0.582657	0.59	0.803	1.14665e-13	6	CD3G
1.02999e-07	0.578581	0.269	0.435	0.00141263	6	SEC11A
0.000479526	0.578199	0.194	0.277	1	6	RNF216
0.000679241	0.577588	0.202	0.289	1	6	C11H5orf15
0.00390857	0.577407	0.186	0.257	1	6	TOMM70
0.00464151	0.574706	0.31	0.461	1	6	PVRIG
0.00495534	0.573081	0.195	0.271	1	6	CLK4
0.000205076	0.572973	0.202	0.292	1	6	LUC7L3
2.20599e-06	0.567844	0.511	0.721	0.0302551	6	FMNL1
5.83636e-07	0.566806	0.174	0.264	0.00800457	6	APPL1
0.00101179	0.562876	0.301	0.455	1	6	GAK
3.85215e-08	0.562055	0.232	0.369	0.000528322	6	ASCC3
0.000588929	0.559551	0.269	0.4	1	6	INTS10
4.73187e-11	0.557203	0.55	0.76	6.48975e-07	6	ARHGAP45
0.00924183	0.556617	0.287	0.416	1	6	ARID1A
6.7759e-09	0.555511	0.171	0.27	9.29315e-05	6	CD84
3.94656e-05	0.552646	0.184	0.271	0.541271	6	EFTUD2
0.000446118	0.551991	0.232	0.338	1	6	PNPLA8
0.000145181	0.549781	0.186	0.269	1	6	FAF1
4.47992e-06	0.549411	0.198	0.299	0.061442	6	TMEM259
0.000816857	0.547577	0.285	0.431	1	6	PRKAR1A
1.58009e-06	0.547192	0.225	0.347	0.0216709	6	ENSCAFG00000019517
3.43119e-05	0.545453	0.189	0.278	0.470588	6	TIAL1
8.01181e-06	0.542338	0.198	0.297	0.109882	6	USP4
3.79475e-08	0.53838	0.294	0.471	0.000520449	6	EIF5B
2.89426e-05	0.537285	0.234	0.351	0.396948	6	TCF25
0.000549275	0.536682	0.223	0.323	1	6	ENSCAFG00000030459
3.28289e-07	0.536487	0.217	0.337	0.00450249	6	SAFB
0.00159645	0.533729	0.382	0.6	1	6	CMTM6
2.68653e-05	0.533078	0.184	0.264	0.368458	6	NFKBIA
5.78923e-06	0.532972	0.179	0.265	0.0793993	6	TUT4
5.17401e-23	0.531329	0.615	0.817	7.09615e-19	6	ENSCAFG00000000580
2.23769e-06	0.526702	0.2	0.3	0.03069	6	AP3D1
1.52052e-08	0.522842	0.227	0.361	0.00020854	6	NOP56
1.84474e-38	0.521026	0.791	0.924	2.53006e-34	6	ZFP36L2
2.22288e-07	0.519263	0.197	0.305	0.00304868	6	DCAF8
2.33967e-05	0.516666	0.189	0.278	0.320885	6	CTCF
2.27155e-05	0.516094	0.237	0.353	0.311543	6	POLR2A
2.00927e-08	0.513556	0.219	0.344	0.000275571	6	PPIG
5.71778e-08	0.513407	0.235	0.37	0.000784193	6	DCTN1
2.73301e-06	0.512152	0.297	0.473	0.0374833	6	G3BP1
7.01544e-08	0.508107	0.188	0.294	0.000962168	6	NEU1
1.84494e-11	0.507373	0.177	0.293	2.53033e-07	6	MYO5A
2.83788e-05	0.506388	0.186	0.273	0.389216	6	MBD1
0.000227602	0.505857	0.255	0.375	1	6	SYTL1
7.67667e-07	0.505417	0.18	0.274	0.0105285	6	ILF3
7.12439e-07	0.504376	0.268	0.419	0.00977111	6	OPTN
5.97375e-08	0.502153	0.236	0.373	0.0008193	6	ADSS2
3.54115e-10	0.501935	0.186	0.302	4.85669e-06	6	SDF4
3.66327e-06	0.501724	0.2	0.301	0.0502417	6	MRTFA
5.77315e-05	0.500964	0.227	0.335	0.791787	6	LENG8
2.57535e-08	0.49983	0.186	0.292	0.000353209	6	THAP5
2.08904e-06	0.497205	0.189	0.285	0.0286511	6	CFLAR
8.62603e-07	0.496379	0.543	0.752	0.0118306	6	BIN2
2.22547e-07	0.493982	0.18	0.277	0.00305224	6	EIF2AK1
3.54951e-05	0.493761	0.299	0.466	0.486815	6	GPAA1
7.13629e-08	0.492631	0.292	0.475	0.000978743	6	RBBP4
1.22993e-08	0.492552	0.262	0.42	0.000168684	6	SLA
2.54512e-07	0.49081	0.209	0.324	0.00349064	6	ABHD16A
6.26494e-07	0.490801	0.194	0.296	0.00859237	6	ENSCAFG00000003315
0.000371926	0.486152	0.309	0.458	1	6	JUNB
5.75116e-06	0.484179	0.208	0.313	0.0788771	6	RARA
1.80515e-07	0.483409	0.209	0.325	0.00247576	6	TMOD2
3.53087e-05	0.483296	0.326	0.512	0.484259	6	DGKZ
1.36342e-06	0.482877	0.238	0.364	0.0186993	6	IRF2BP2
1.05489e-07	0.481805	0.198	0.302	0.00144679	6	CBLB
1.61977e-11	0.480255	0.205	0.34	2.22151e-07	6	ZMYM1
1.44835e-11	0.475896	0.216	0.359	1.98641e-07	6	UBAC2
3.61083e-05	0.475049	0.185	0.269	0.495225	6	BAIAP3
2.12524e-05	0.474887	0.326	0.515	0.291476	6	FYN
2.21336e-14	0.472953	0.225	0.387	3.03563e-10	6	ENSCAFG00000010865
9.22523e-08	0.472399	0.169	0.261	0.00126524	6	EPS15
1.80867e-105	0.470188	0.999	0.999	2.48059e-101	6	B2M
0.000229514	0.468474	0.181	0.257	1	6	MYO1F
3.73385e-08	0.466357	0.173	0.27	0.000512097	6	GRAP2
2.46084e-14	0.466002	0.168	0.288	3.37504e-10	6	RNF20
3.9327e-08	0.465894	0.294	0.479	0.000539369	6	RNF10
3.48972e-08	0.46444	0.287	0.466	0.000478614	6	SHISA5
1.00667e-09	0.463241	0.222	0.355	1.38065e-05	6	U2SURP
3.17568e-11	0.462575	0.186	0.308	4.35545e-07	6	ORC4
1.0072e-11	0.462187	0.18	0.3	1.38137e-07	6	SNX5
6.48043e-10	0.459448	0.302	0.503	8.88791e-06	6	UAP1
0.00384328	0.458835	0.377	0.583	1	6	ABLIM1
9.60079e-10	0.45839	0.254	0.41	1.31675e-05	6	DGKA
8.31245e-10	0.458112	0.202	0.325	1.14005e-05	6	RAF1
1.5235e-08	0.456918	0.314	0.52	0.000208948	6	ENSCAFG00000031003
1.61797e-09	0.456636	0.175	0.278	2.21905e-05	6	SREK1
1.30882e-06	0.455685	0.203	0.308	0.0179505	6	MOV10
7.0545e-09	0.453202	0.202	0.319	9.67525e-05	6	NFIC
4.74321e-13	0.452759	0.238	0.405	6.50531e-09	6	BSCL2
1.11596e-07	0.452167	0.268	0.419	0.00153055	6	ENSCAFG00000032474
0.0018015	0.449422	0.381	0.595	1	6	XBP1
1.88802e-11	0.449021	0.231	0.382	2.58942e-07	6	RBM12
0.00185655	0.44469	0.394	0.63	1	6	SELENOT
3.58022e-12	0.444684	0.197	0.329	4.91028e-08	6	SEPTIN2
2.78018e-11	0.443044	0.178	0.291	3.81301e-07	6	ATP8A1
2.91613e-12	0.442812	0.176	0.295	3.99947e-08	6	NOL10
7.31515e-11	0.442755	0.261	0.433	1.00327e-06	6	GARS1
0.00315792	0.441627	0.378	0.585	1	6	PDCD4
1.37291e-10	0.440417	0.197	0.32	1.88294e-06	6	SRRT
7.85713e-05	0.440062	0.381	0.611	1	6	FUS
4.5924e-12	0.438896	0.171	0.286	6.29847e-08	6	ABI1
1.08912e-09	0.437027	0.328	0.55	1.49373e-05	6	GNPTG
4.24119e-12	0.436957	0.208	0.342	5.81679e-08	6	STAT1
7.62668e-12	0.43599	0.171	0.283	1.046e-07	6	HTATSF1
6.57704e-13	0.435062	0.175	0.294	9.02042e-09	6	VPS35
5.28261e-15	0.434549	0.187	0.327	7.24511e-11	6	ERGIC3
7.75477e-12	0.434064	0.177	0.294	1.06357e-07	6	FXR1
4.52282e-11	0.434042	0.156	0.256	6.20305e-07	6	MED19
6.14389e-10	0.43287	0.172	0.277	8.42635e-06	6	TIA1
6.56528e-13	0.431318	0.262	0.449	9.00428e-09	6	TMED9
1.47812e-07	0.430517	0.177	0.272	0.00202724	6	ENSCAFG00000016095
1.30232e-11	0.428336	0.164	0.272	1.78613e-07	6	EFCAB8
1.14407e-12	0.428046	0.191	0.32	1.5691e-08	6	DNM2
6.59772e-13	0.427589	0.253	0.425	9.04877e-09	6	PIM1
2.82973e-13	0.426916	0.187	0.317	3.88098e-09	6	ZNF207
1.39301e-12	0.425706	0.203	0.34	1.91051e-08	6	FAM117A
5.94651e-08	0.423863	0.354	0.591	0.000815564	6	MAPK1IP1L
0.00892714	0.42096	0.433	0.694	1	6	ARF4
3.15124e-07	0.420701	0.164	0.25	0.00432193	6	KCNAB2
1.64585e-14	0.420694	0.278	0.481	2.25728e-10	6	CD63
1.45434e-09	0.420424	0.158	0.253	1.99463e-05	6	LYSMD3
5.13557e-13	0.420303	0.211	0.355	7.04343e-09	6	RFK
2.16343e-10	0.420167	0.175	0.283	2.96714e-06	6	YY1
0.00589384	0.418268	0.436	0.707	1	6	ENSCAFG00000011134
3.83344e-13	0.417302	0.286	0.494	5.25756e-09	6	UBQLN1
1.95939e-13	0.416607	0.173	0.294	2.68731e-09	6	TRPC4AP
5.17969e-10	0.416204	0.335	0.567	7.10395e-06	6	WAS
1.34282e-06	0.416003	0.344	0.554	0.0184168	6	GRK6
1.25319e-11	0.414247	0.284	0.476	1.71875e-07	6	PTP4A1
8.00888e-08	0.412711	0.369	0.599	0.00109842	6	CYTIP
3.96159e-11	0.411707	0.152	0.251	5.43332e-07	6	MED17
4.19801e-12	0.410199	0.182	0.302	5.75757e-08	6	FAM107B
4.86808e-12	0.409069	0.153	0.255	6.67657e-08	6	DHX29
3.30486e-08	0.408933	0.434	0.731	0.000453262	6	ENSCAFG00000030873
0.00301015	0.405746	0.417	0.658	1	6	ACAP1
4.45052e-14	0.4048	0.271	0.47	6.10389e-10	6	GNAI3
3.89669e-14	0.403958	0.22	0.374	5.34431e-10	6	RSRC2
8.7444e-10	0.403667	0.223	0.355	1.19929e-05	6	ENSCAFG00000025128
0.00750035	0.403613	0.761	0.902	1	6	LTB
8.31593e-11	0.402432	0.209	0.34	1.14053e-06	6	MARCHF7
3.75839e-12	0.401413	0.17	0.282	5.15464e-08	6	TP53I13
1.52982e-11	0.400675	0.157	0.257	2.09814e-07	6	NEIL1
9.25859e-09	0.400158	0.172	0.27	0.000126982	6	CCDC88B
1.56466e-08	0.399394	0.165	0.257	0.000214594	6	ENSCAFG00000011362
3.009e-18	0.396318	0.168	0.303	4.12685e-14	6	NCOA7
1.99853e-09	0.396202	0.196	0.31	2.74099e-05	6	ARHGAP30
3.09879e-10	0.39589	0.18	0.289	4.24999e-06	6	PPM1D
3.49301e-12	0.395096	0.151	0.254	4.79066e-08	6	VARS1
1.90925e-09	0.393159	0.167	0.265	2.61853e-05	6	PPP1R15A
5.95821e-14	0.393141	0.197	0.336	8.17168e-10	6	UBA2
1.29752e-17	0.39287	0.231	0.408	1.77955e-13	6	DDX46
5.94351e-12	0.388872	0.264	0.444	8.15153e-08	6	ENSCAFG00000017143
0.00520125	0.38886	0.444	0.712	1	6	HNRNPD
7.6576e-15	0.388078	0.241	0.417	1.05024e-10	6	LRP10
2.52101e-14	0.387482	0.172	0.296	3.45757e-10	6	YWHAE
5.44734e-17	0.386951	0.217	0.385	7.47103e-13	6	BSG
2.06902e-10	0.386535	0.348	0.596	2.83766e-06	6	BZW1
1.19527e-10	0.385306	0.153	0.25	1.63931e-06	6	RAB6A
2.60684e-14	0.384942	0.187	0.32	3.57528e-10	6	SLU7
1.14117e-15	0.38197	0.199	0.348	1.56512e-11	6	EIF3B
1.26129e-17	0.377211	0.175	0.313	1.72986e-13	6	TOX4
6.12409e-11	0.37574	0.165	0.268	8.39919e-07	6	CTSD
6.17417e-12	0.372546	0.22	0.365	8.46787e-08	6	WIPF1
4.95199e-16	0.36879	0.173	0.306	6.79166e-12	6	PSENEN
3.25117e-17	0.367349	0.243	0.431	4.45898e-13	6	RAP1GDS1
8.89554e-13	0.36462	0.178	0.299	1.22002e-08	6	CC2D1B
2.77674e-24	0.36327	0.284	0.53	3.80831e-20	6	ENSCAFG00000031588
7.93631e-15	0.362949	0.165	0.288	1.08847e-10	6	GNPDA2
9.43091e-18	0.360763	0.153	0.276	1.29345e-13	6	CEP95
2.7065e-15	0.360687	0.202	0.349	3.71197e-11	6	WIZ
1.84058e-21	0.360597	0.187	0.348	2.52436e-17	6	HSPA4
3.2107e-21	0.358945	0.18	0.334	4.40348e-17	6	KIF2A
1.3438e-19	0.357348	0.179	0.328	1.84301e-15	6	MCMBP
1.67219e-06	0.357335	0.419	0.691	0.0229341	6	SRSF5
1.7481e-19	0.356069	0.173	0.317	2.39752e-15	6	CDKN2AIP
3.93726e-15	0.354355	0.169	0.293	5.39995e-11	6	TMC6
1.94709e-19	0.354322	0.154	0.286	2.67044e-15	6	PURA
1.20033e-08	0.354166	0.161	0.25	0.000164625	6	PPP1R9B
2.24713e-20	0.351762	0.239	0.434	3.08193e-16	6	RTF1
2.10586e-18	0.351088	0.179	0.324	2.88819e-14	6	RAB2A
4.73444e-19	0.3504	0.266	0.477	6.49328e-15	6	RASAL3
3.47498e-15	0.350251	0.314	0.553	4.76594e-11	6	RBMX
6.89309e-15	0.348993	0.143	0.251	9.45387e-11	6	HBP1
7.72979e-18	0.348912	0.193	0.344	1.06014e-13	6	ICAM2
6.09187e-13	0.348869	0.152	0.257	8.35499e-09	6	CAMTA2
3.0991e-11	0.347666	0.697	0.903	4.25042e-07	6	ENSCAFG00000046815
1.13375e-14	0.347617	0.165	0.282	1.55494e-10	6	SATB1
4.18342e-14	0.346661	0.147	0.255	5.73757e-10	6	DNASE1L1
6.47765e-21	0.344713	0.151	0.286	8.88409e-17	6	OXA1L
4.9392e-14	0.344595	0.349	0.613	6.77411e-10	6	SEPTIN7
7.02439e-18	0.343224	0.237	0.423	9.63394e-14	6	GRB2
1.67329e-16	0.342405	0.267	0.467	2.29491e-12	6	FLI1
4.1173e-09	0.341398	0.369	0.623	5.64687e-05	6	ACTR2
0.000524016	0.34128	0.428	0.682	1	6	HNRNPA3
3.19216e-16	0.340603	0.144	0.257	4.37805e-12	6	ENSCAFG00000003953
2.35578e-21	0.34055	0.209	0.387	3.23096e-17	6	USP11
4.23697e-16	0.340319	0.165	0.29	5.81101e-12	6	NSUN2
2.11468e-17	0.339957	0.183	0.326	2.90029e-13	6	WDR70
0.00123842	0.336385	0.603	0.864	1	6	HNRNPK
9.06253e-23	0.335996	0.222	0.416	1.24293e-18	6	TMEM50A
1.11211e-14	0.33464	0.332	0.585	1.52526e-10	6	HNRNPM
7.51675e-12	0.333663	0.151	0.251	1.03092e-07	6	ENSCAFG00000007115
3.12473e-10	0.332999	0.357	0.607	4.28556e-06	6	EWSR1
2.0894e-17	0.33263	0.303	0.543	2.86561e-13	6	CCT6A
1.26172e-06	0.331758	0.404	0.663	0.0173044	6	ENSCAFG00000030005
9.444e-22	0.331365	0.229	0.424	1.29524e-17	6	TCP1
1.86539e-17	0.329294	0.165	0.294	2.55838e-13	6	CIR1
0.0014925	0.329094	0.449	0.686	1	6	ITM2C
1.30835e-19	0.329084	0.138	0.261	1.7944e-15	6	SPINT2
1.98635e-18	0.326001	0.147	0.269	2.72427e-14	6	SRP72
3.32842e-20	0.325859	0.157	0.294	4.56493e-16	6	WASHC5
8.37345e-19	0.323617	0.157	0.287	1.14842e-14	6	SNX6
4.79089e-15	0.323237	0.798	0.962	6.57071e-11	6	CD3E
7.17312e-17	0.321873	0.186	0.326	9.83794e-13	6	NPDC1
1.35461e-25	0.321175	0.204	0.394	1.85785e-21	6	AUP1
4.10304e-16	0.318842	0.142	0.255	5.62732e-12	6	RHBDD2
2.06148e-21	0.318829	0.202	0.374	2.82732e-17	6	NUDC
9.19047e-22	0.316928	0.182	0.339	1.26047e-17	6	CEP192
1.11947e-14	0.315043	0.259	0.436	1.53536e-10	6	CDC25B
8.64499e-27	0.314581	0.18	0.355	1.18566e-22	6	ATP6V0B
9.61398e-23	0.313131	0.228	0.424	1.31856e-18	6	PYGB
1.37181e-25	0.313032	0.15	0.298	1.88144e-21	6	RPF1
7.07409e-23	0.311418	0.206	0.386	9.70211e-19	6	SF1
2.64251e-21	0.307883	0.236	0.431	3.6242e-17	6	FERMT3
6.51731e-29	0.307574	0.275	0.533	8.93849e-25	6	DHRS7
5.7278e-25	0.307264	0.284	0.536	7.85567e-21	6	CYBA
1.8909e-22	0.307114	0.146	0.281	2.59337e-18	6	MRPS5
1.32245e-20	0.306194	0.139	0.263	1.81374e-16	6	PSMD2
6.73119e-24	0.30546	0.171	0.33	9.23183e-20	6	PPP4R2
7.83882e-19	0.304848	0.333	0.591	1.07509e-14	6	LBH
1.10445e-20	0.301925	0.144	0.273	1.51475e-16	6	MANF
3.25382e-23	0.3013	0.201	0.378	4.46262e-19	6	TIMM29
4.68161e-22	0.301041	0.213	0.393	6.42082e-18	6	MAP7D1
4.71692e-23	0.299505	0.169	0.321	6.46926e-19	6	UGDH
7.79259e-26	0.297106	0.285	0.539	1.06875e-21	6	CCT2
9.95839e-23	0.297023	0.173	0.327	1.36579e-18	6	GORASP2
4.1118e-21	0.297009	0.166	0.31	5.63933e-17	6	YARS1
6.13489e-27	0.295705	0.254	0.488	8.414e-23	6	PPP1R2
1.23238e-30	0.29412	0.228	0.447	1.69021e-26	6	GRAMD2B
8.01946e-23	0.293344	0.153	0.295	1.09987e-18	6	TECR
3.69857e-20	0.291962	0.29	0.526	5.07259e-16	6	SF3A1
3.70906e-21	0.290146	0.155	0.292	5.08698e-17	6	RBM45
3.12431e-20	0.289624	0.149	0.279	4.28499e-16	6	GTF2H4
1.38795e-21	0.289048	0.134	0.26	1.90357e-17	6	C33H3orf38
1.45336e-12	0.288866	0.414	0.701	1.99328e-08	6	ENSCAFG00000025115
4.65954e-28	0.28879	0.194	0.382	6.39055e-24	6	NFKBIB
2.06152e-25	0.288425	0.146	0.29	2.82737e-21	6	METTL7A
1.74817e-23	0.286117	0.273	0.504	2.39762e-19	6	ARHGAP4
3.59515e-27	0.286117	0.214	0.414	4.93075e-23	6	SMPD2
2.24339e-23	0.28549	0.18	0.341	3.0768e-19	6	ENSCAFG00000002015
3.91585e-25	0.281314	0.196	0.377	5.37059e-21	6	RAB10
5.38571e-08	0.278222	0.439	0.736	0.00073865	6	PABPC1
6.01303e-24	0.276536	0.176	0.335	8.24688e-20	6	REXO4
2.62086e-22	0.274201	0.251	0.458	3.59452e-18	6	IL16
1.07548e-24	0.273852	0.257	0.482	1.47502e-20	6	HNRNPUL1
1.57113e-20	0.272566	0.169	0.311	2.15481e-16	6	CDKN1B
3.8697e-28	0.270898	0.191	0.374	5.30729e-24	6	GIMAP8
9.60275e-27	0.269829	0.218	0.414	1.31702e-22	6	ZFP36L1
1.83095e-22	0.269324	0.13	0.254	2.51115e-18	6	EHMT2
6.45546e-21	0.267836	0.134	0.257	8.85367e-17	6	ACTR8
2.87684e-25	0.265754	0.15	0.298	3.94559e-21	6	ENSCAFG00000017708
7.89982e-25	0.263811	0.24	0.453	1.08346e-20	6	SIT1
4.72022e-26	0.262283	0.163	0.32	6.47378e-22	6	SIGIRR
3.9028e-23	0.261836	0.167	0.316	5.35269e-19	6	FGD3
4.32622e-24	0.261781	0.137	0.271	5.93342e-20	6	CWC27
6.24485e-32	0.260859	0.187	0.382	8.56481e-28	6	GHITM
3.72944e-23	0.259883	0.168	0.319	5.11493e-19	6	ENSCAFG00000032728
1.99926e-24	0.258533	0.134	0.267	2.74198e-20	6	DDX19A
4.30969e-28	0.257897	0.187	0.368	5.91075e-24	6	JMJD8
3.14109e-27	0.255352	0.264	0.506	4.308e-23	6	CDC42SE2
4.38641e-24	0.254883	0.136	0.27	6.01597e-20	6	GTF2B
8.52128e-23	0.251731	0.288	0.507	1.16869e-18	6	TRAT1
6.95657e-80	-0.250976	0.063	0.265	9.54094e-76	6	EAPP
5.23976e-87	-0.25272	0.075	0.297	7.18633e-83	6	TXN2
1.63155e-99	-0.256122	0.083	0.333	2.23767e-95	6	BET1
2.36122e-76	-0.257396	0.07	0.268	3.23841e-72	6	C4H1orf131
4.5235e-118	-0.257968	0.153	0.49	6.20399e-114	6	ILF2
6.64505e-96	-0.257968	0.093	0.345	9.11369e-92	6	TWF2
2.75115e-82	-0.258618	0.067	0.275	3.7732e-78	6	DDA1
4.24776e-115	-0.258698	0.15	0.481	5.82581e-111	6	NUBP2
1.10211e-67	-0.259641	0.087	0.282	1.51154e-63	6	LGALS9
7.77901e-82	-0.260549	0.057	0.256	1.06689e-77	6	UTP11
4.90603e-87	-0.264639	0.079	0.305	6.72862e-83	6	QDPR
1.16927e-83	-0.265291	0.059	0.262	1.60366e-79	6	IFT20
8.3739e-97	-0.265479	0.104	0.367	1.14848e-92	6	ENSCAFG00000032662
1.53005e-112	-0.265742	0.194	0.549	2.09847e-108	6	PSMB10
6.33023e-112	-0.266602	0.138	0.45	8.68191e-108	6	MAF1
1.16749e-107	-0.269169	0.112	0.397	1.60122e-103	6	DCTN2
6.36975e-118	-0.270598	0.206	0.584	8.73611e-114	6	BUD23
5.4343e-121	-0.271332	0.2	0.575	7.45314e-117	6	RNPS1
3.30913e-90	-0.272058	0.075	0.303	4.53847e-86	6	LENG1
2.17427e-91	-0.272123	0.07	0.296	2.98201e-87	6	VPS72
1.3281e-119	-0.272801	0.129	0.447	1.82148e-115	6	HMGN3
9.7672e-103	-0.272813	0.088	0.348	1.33957e-98	6	PSMD13
5.77363e-95	-0.273919	0.076	0.312	7.91854e-91	6	SDHB
4.21498e-92	-0.274091	0.076	0.308	5.78084e-88	6	RING1
9.58438e-95	-0.275589	0.075	0.31	1.3145e-90	6	WDR83OS
5.26144e-89	-0.275975	0.065	0.283	7.21607e-85	6	TAF9
3.10231e-89	-0.276392	0.067	0.286	4.25482e-85	6	RBM17
7.68883e-107	-0.27687	0.093	0.363	1.05452e-102	6	ETV2
8.25691e-103	-0.277752	0.074	0.322	1.13243e-98	6	SMN
2.46479e-105	-0.279322	0.084	0.343	3.38046e-101	6	PSMD4
4.20916e-111	-0.279446	0.258	0.652	5.77286e-107	6	YWHAH
1.28732e-98	-0.279745	0.097	0.356	1.76555e-94	6	NCAPH2
3.77891e-107	-0.282259	0.28	0.687	5.18277e-103	6	ARPC4
5.98166e-84	-0.282656	0.081	0.302	8.20384e-80	6	PPIE
3.16987e-110	-0.283023	0.24	0.629	4.34748e-106	6	RHOG
2.19453e-62	-0.285566	0.179	0.418	3.0098e-58	6	ENSCAFG00000046600
7.44849e-78	-0.286042	0.452	0.862	1.02156e-73	6	RHOA
9.85047e-82	-0.28714	0.06	0.261	1.35099e-77	6	CD2BP2
2.67289e-82	-0.288378	0.054	0.251	3.66587e-78	6	ENSCAFG00000003969
7.95014e-98	-0.289734	0.077	0.318	1.09036e-93	6	PSMA5
4.96444e-118	-0.290284	0.097	0.388	6.80873e-114	6	SRP9
4.30998e-78	-0.290576	0.058	0.252	5.91114e-74	6	FAM98C
1.96095e-93	-0.290961	0.07	0.3	2.68944e-89	6	RANBP1
1.6389e-87	-0.291754	0.048	0.25	2.24775e-83	6	MRPL32
3.41368e-148	-0.29202	0.163	0.557	4.68186e-144	6	TMEM147
8.54298e-96	-0.292097	0.063	0.29	1.17167e-91	6	PSMC4
1.54326e-125	-0.29297	0.132	0.463	2.11657e-121	6	ENSCAFG00000019979
7.66172e-124	-0.293594	0.259	0.686	1.05081e-119	6	SSR2
1.01317e-86	-0.294844	0.054	0.258	1.38957e-82	6	MRPL39
5.44651e-104	-0.294857	0.078	0.33	7.46989e-100	6	ZNF593
2.64047e-92	-0.297009	0.08	0.315	3.62141e-88	6	TBCB
1.59695e-130	-0.297499	0.186	0.566	2.19021e-126	6	OGA
1.99481e-103	-0.297903	0.092	0.354	2.73588e-99	6	ENSCAFG00000016181
5.55274e-111	-0.298377	0.106	0.393	7.61558e-107	6	ENSCAFG00000008879
1.51655e-121	-0.298944	0.214	0.6	2.07995e-117	6	WBP2
5.4276e-94	-0.299083	0.06	0.282	7.44395e-90	6	MPG
1.67662e-105	-0.301078	0.074	0.325	2.29949e-101	6	C7H1orf43
2.79638e-95	-0.301145	0.067	0.297	3.83524e-91	6	NCBP2
6.76167e-88	-0.301817	0.058	0.267	9.27363e-84	6	TOMM34
1.10536e-85	-0.301831	0.05	0.251	1.516e-81	6	UBE2F
3.24588e-105	-0.303109	0.081	0.337	4.45173e-101	6	MFF
1.63309e-89	-0.305755	0.069	0.29	2.23979e-85	6	CIB1
1.47371e-93	-0.305822	0.068	0.294	2.02119e-89	6	AP1S1
2.15108e-94	-0.307137	0.059	0.281	2.9502e-90	6	POLR2G
3.3178e-83	-0.308661	0.056	0.257	4.55036e-79	6	HOMER2
1.39539e-99	-0.308819	0.069	0.306	1.91378e-95	6	GSN
1.65901e-109	-0.30925	0.085	0.352	2.27533e-105	6	PSMC5
3.04135e-93	-0.309347	0.095	0.341	4.17121e-89	6	BIN1
1.29454e-96	-0.310309	0.076	0.315	1.77546e-92	6	FDPS
1.68391e-118	-0.310868	0.116	0.421	2.30948e-114	6	PA2G4
3.52157e-83	-0.311157	0.649	0.956	4.82983e-79	6	CALM1
5.22328e-84	-0.313533	0.054	0.253	7.16373e-80	6	HAX1
8.9261e-89	-0.313625	0.048	0.251	1.22421e-84	6	RRP36
4.08695e-120	-0.314526	0.282	0.708	5.60525e-116	6	ENSCAFG00000003386
1.22203e-123	-0.315176	0.148	0.487	1.67602e-119	6	NANS
3.73256e-126	-0.315352	0.271	0.707	5.11921e-122	6	TRIR
2.24207e-91	-0.315808	0.06	0.277	3.075e-87	6	SRA1
2.05725e-112	-0.316569	0.087	0.362	2.82151e-108	6	SNRPB2
6.63786e-107	-0.318276	0.07	0.321	9.10383e-103	6	SARNP
2.06032e-122	-0.319211	0.121	0.437	2.82573e-118	6	CYCS
1.15286e-127	-0.319601	0.344	0.801	1.58115e-123	6	RABAC1
5.84311e-92	-0.320013	0.053	0.265	8.01382e-88	6	PPIL1
3.99188e-91	-0.321724	0.057	0.272	5.47487e-87	6	TMEM134
1.24147e-97	-0.321938	0.068	0.302	1.70267e-93	6	NDUFV1
3.0943e-97	-0.322043	0.086	0.334	4.24383e-93	6	RNH1
3.25696e-104	-0.322463	0.362	0.795	4.46692e-100	6	ENSCAFG00000004690
4.43453e-125	-0.323561	0.116	0.434	6.08196e-121	6	TSR3
1.86191e-104	-0.325232	0.081	0.337	2.55361e-100	6	PRMT1
1.10525e-144	-0.326754	0.243	0.689	1.51585e-140	6	SPCS1
1.28692e-90	-0.329847	0.05	0.258	1.76502e-86	6	MCRIP1
9.6024e-92	-0.329897	0.053	0.266	1.31697e-87	6	SMIM26
6.58376e-104	-0.329979	0.072	0.318	9.02962e-100	6	LACTB2
1.75771e-95	-0.331778	0.056	0.278	2.41069e-91	6	ENSCAFG00000012222
1.03308e-116	-0.333492	0.363	0.818	1.41687e-112	6	SERBP1
7.90019e-115	-0.333986	0.116	0.416	1.08351e-110	6	EVA1B
6.21306e-112	-0.334503	0.086	0.357	8.52121e-108	6	COPS6
8.1333e-91	-0.334564	0.056	0.27	1.11548e-86	6	TUFM
1.42339e-142	-0.339244	0.138	0.498	1.95219e-138	6	VDAC2
7.16764e-101	-0.340457	0.062	0.295	9.83042e-97	6	PFDN2
6.07731e-138	-0.341527	0.144	0.503	8.33503e-134	6	NUDT3
8.66515e-129	-0.341535	0.156	0.511	1.18843e-124	6	MRPS26
1.85879e-130	-0.34347	0.125	0.457	2.54932e-126	6	ENSCAFG00000019909
1.29279e-114	-0.344564	0.078	0.346	1.77307e-110	6	MLF2
4.34148e-93	-0.346571	0.044	0.251	5.95434e-89	6	ELOC
2.06663e-119	-0.347501	0.081	0.36	2.83438e-115	6	FAM204A
1.19482e-137	-0.349228	0.226	0.648	1.63869e-133	6	ALYREF
5.26743e-106	-0.350674	0.074	0.326	7.22429e-102	6	SNRPC
1.82506e-115	-0.352075	0.366	0.816	2.50307e-111	6	DAZAP2
8.22611e-120	-0.354416	0.203	0.569	1.12821e-115	6	ENSCAFG00000008221
1.85507e-113	-0.354561	0.083	0.354	2.54423e-109	6	DNAJC8
1.89355e-102	-0.354589	0.048	0.273	2.59701e-98	6	SNRNP27
3.53356e-111	-0.358183	0.362	0.8	4.84628e-107	6	ARPC5
1.11532e-134	-0.358337	0.141	0.491	1.52966e-130	6	SHARPIN
1.55457e-149	-0.358649	0.151	0.531	2.13209e-145	6	ENSCAFG00000030220
4.23343e-128	-0.359382	0.116	0.437	5.80615e-124	6	RNF181
1.55069e-116	-0.359676	0.063	0.324	2.12677e-112	6	MED30
2.04888e-85	-0.360673	0.107	0.347	2.81004e-81	6	GAPDH
4.40322e-117	-0.361137	0.072	0.34	6.03902e-113	6	ENSCAFG00000031129
1.41925e-121	-0.361942	0.093	0.385	1.9465e-117	6	EIF6
2.85158e-101	-0.363346	0.054	0.283	3.91094e-97	6	PDAP1
1.5883e-98	-0.363469	0.058	0.285	2.17835e-94	6	IAH1
2.1783e-105	-0.363532	0.063	0.305	2.98754e-101	6	ACAA1
1.74271e-104	-0.365421	0.222	0.572	2.39013e-100	6	CCND3
3.71902e-99	-0.365765	0.064	0.297	5.10064e-95	6	PPP1R35
1.65165e-141	-0.3658	0.123	0.47	2.26524e-137	6	ENSCAFG00000001038
6.85358e-91	-0.366804	0.537	0.92	9.39968e-87	6	LSP1
5.12908e-141	-0.367354	0.276	0.73	7.03454e-137	6	GABARAPL2
1.55881e-136	-0.36773	0.232	0.65	2.13791e-132	6	ARF6
2.28127e-88	-0.369189	0.078	0.3	3.12876e-84	6	SH2D1A
1.02967e-116	-0.369625	0.072	0.339	1.41219e-112	6	IMP4
2.42719e-130	-0.369787	0.311	0.761	3.32889e-126	6	ATF4
1.36149e-134	-0.369874	0.282	0.723	1.86729e-130	6	SEPTIN1
2.6701e-117	-0.370157	0.082	0.358	3.66204e-113	6	GLO1
5.18567e-116	-0.371111	0.071	0.338	7.11214e-112	6	ENSCAFG00000044635
5.46711e-115	-0.371669	0.073	0.337	7.49815e-111	6	LRP8
1.25869e-100	-0.372706	0.052	0.276	1.7263e-96	6	BCCIP
3.33677e-97	-0.373832	0.054	0.275	4.57638e-93	6	BAX
1.895e-103	-0.375396	0.045	0.269	2.599e-99	6	GTF2A2
1.52517e-95	-0.37947	0.05	0.267	2.09177e-91	6	UBXN6
1.06479e-128	-0.380372	0.096	0.4	1.46036e-124	6	PPP4C
7.38242e-119	-0.382602	0.073	0.344	1.0125e-114	6	UBE2V1
2.67022e-144	-0.382909	0.415	0.883	3.66221e-140	6	ATP6V0E1
6.34793e-143	-0.383144	0.129	0.48	8.70618e-139	6	MDP1
1.11445e-134	-0.384358	0.302	0.754	1.52847e-130	6	LCK
1.98081e-106	-0.384641	0.054	0.289	2.71669e-102	6	MYG1
4.10214e-110	-0.386131	0.065	0.316	5.62609e-106	6	UBE2M
7.1717e-110	-0.386349	0.089	0.358	9.83598e-106	6	CARHSP1
3.48248e-106	-0.386668	0.049	0.281	4.77623e-102	6	SUCLG1
9.99967e-125	-0.388058	0.859	0.982	1.37146e-120	6	LAPTM5
7.52505e-148	-0.389229	0.153	0.532	1.03206e-143	6	PITHD1
8.78765e-106	-0.390177	0.053	0.287	1.20523e-101	6	HIKESHI
3.28193e-101	-0.390333	0.067	0.304	4.50116e-97	6	DBP
7.36645e-111	-0.392393	0.06	0.308	1.01031e-106	6	CASP6
4.21252e-99	-0.394744	0.046	0.263	5.77747e-95	6	CRIPT
9.76883e-114	-0.395342	0.054	0.301	1.33979e-109	6	SS18L2
4.89656e-128	-0.39579	0.083	0.377	6.71563e-124	6	ENSCAFG00000000118
3.44928e-102	-0.396537	0.048	0.272	4.73068e-98	6	MRPL57
1.48133e-124	-0.397535	0.072	0.35	2.03165e-120	6	MKKS
2.94844e-144	-0.397764	0.11	0.448	4.04379e-140	6	CCNG1
2.43139e-137	-0.399023	0.113	0.443	3.33465e-133	6	EIF3E
2.11403e-150	-0.399609	0.153	0.534	2.89939e-146	6	EIF3D
6.58081e-135	-0.400522	0.09	0.398	9.02558e-131	6	PCNP
1.6602e-122	-0.402663	0.226	0.608	2.27696e-118	6	CAPG
3.61836e-111	-0.403584	0.057	0.303	4.96258e-107	6	SMIM12
8.57685e-117	-0.403632	0.061	0.318	1.17632e-112	6	CCDC59
1.28272e-101	-0.404042	0.044	0.264	1.75925e-97	6	UBE2N
1.06195e-135	-0.405014	0.077	0.376	1.45647e-131	6	UQCRFS1
7.97791e-107	-0.407078	0.039	0.262	1.09417e-102	6	MRPL43
1.88887e-160	-0.409159	0.149	0.542	2.59059e-156	6	NIFK
7.14144e-149	-0.409734	0.137	0.503	9.79448e-145	6	PEBP1
1.26324e-111	-0.411145	0.054	0.299	1.73253e-107	6	TRIAP1
2.68043e-153	-0.411288	0.175	0.574	3.67621e-149	6	CARD19
1.68646e-144	-0.411608	0.135	0.494	2.31298e-140	6	KARS1
2.95219e-137	-0.412225	0.085	0.395	4.04893e-133	6	EMC6
2.07576e-117	-0.412737	0.044	0.289	2.8469e-113	6	AMDHD1
1.30712e-124	-0.41386	0.082	0.369	1.79272e-120	6	PSMD8
9.13184e-134	-0.416993	0.092	0.401	1.25243e-129	6	PQBP1
1.27994e-100	-0.417694	0.055	0.283	1.75543e-96	6	OAZ1
1.68072e-104	-0.420524	0.042	0.264	2.30511e-100	6	COMMD4
1.7585e-113	-0.421483	0.05	0.294	2.41179e-109	6	METTL26
3.43246e-122	-0.422579	0.078	0.357	4.70762e-118	6	CCDC85B
1.3464e-151	-0.422581	0.307	0.788	1.84659e-147	6	ENSCAFG00000046637
9.96566e-139	-0.423444	0.101	0.425	1.36679e-134	6	ANXA3
7.24255e-133	-0.42416	0.075	0.369	9.93316e-129	6	SLC25A39
3.14337e-173	-0.426355	0.192	0.64	4.31113e-169	6	PSMB1
2.63482e-146	-0.427991	0.12	0.471	3.61366e-142	6	ENSCAFG00000023283
9.67594e-137	-0.428751	0.276	0.708	1.32706e-132	6	PNP
4.25401e-165	-0.429619	0.179	0.606	5.83437e-161	6	SNRPB
4.84631e-130	-0.429673	0.075	0.364	6.64672e-126	6	MGST3
8.36058e-103	-0.430564	0.041	0.26	1.14665e-98	6	MRPL40
1.32372e-149	-0.430593	0.158	0.541	1.81548e-145	6	ABHD17A
4.69938e-138	-0.431462	0.076	0.377	6.4452e-134	6	UBE2L3
2.58405e-158	-0.43359	0.101	0.453	3.54403e-154	6	NDUFB11
5.88243e-125	-0.436148	0.063	0.336	8.06776e-121	6	GSPT2
2.58174e-163	-0.43728	0.115	0.484	3.54086e-159	6	C1QBP
1.00849e-109	-0.439647	0.046	0.28	1.38314e-105	6	ZNF580
3.54115e-112	-0.440329	0.049	0.291	4.85668e-108	6	LSM4
3.63326e-87	-0.440418	0.098	0.331	4.98302e-83	6	DUSP2
5.15692e-113	-0.441209	0.049	0.29	7.07272e-109	6	ARPC5L
2.50077e-159	-0.441457	0.114	0.477	3.42981e-155	6	SCP2
2.54996e-151	-0.441478	0.278	0.74	3.49727e-147	6	ARHGDIA
4.81247e-123	-0.444942	0.059	0.324	6.60031e-119	6	BABAM1
8.399e-114	-0.445565	0.041	0.278	1.15192e-109	6	ENSCAFG00000014991
2.87737e-116	-0.448238	0.04	0.28	3.94632e-112	6	VDAC3
1.88402e-111	-0.451307	0.047	0.285	2.58393e-107	6	MVB12A
3.99204e-126	-0.453791	0.054	0.32	5.47508e-122	6	DRAP1
7.88224e-156	-0.454236	0.117	0.477	1.08105e-151	6	EIF2S3
1.55244e-169	-0.454692	0.2	0.64	2.12917e-165	6	EIF3M
2.42138e-150	-0.456059	0.103	0.443	3.32092e-146	6	ENSCAFG00000010086
2.36527e-164	-0.456154	0.132	0.516	3.24397e-160	6	ENSCAFG00000010572
9.26472e-104	-0.456597	0.038	0.255	1.27066e-99	6	ENSCAFG00000032180
4.79418e-131	-0.457086	0.548	0.943	6.57521e-127	6	CNBP
1.74273e-146	-0.45764	0.193	0.591	2.39015e-142	6	PPP1R18
1.26292e-84	-0.458372	0.067	0.274	1.73209e-80	6	ENSCAFG00000024323
6.75288e-121	-0.458914	0.066	0.334	9.26158e-117	6	CALM3
4.83169e-118	-0.460314	0.039	0.28	6.62667e-114	6	ENSCAFG00000019588
3.30184e-150	-0.461924	0.401	0.852	4.52847e-146	6	ENSCAFG00000014478
6.43767e-125	-0.464318	0.053	0.317	8.82926e-121	6	MRPS34
4.00025e-115	-0.466048	0.043	0.282	5.48635e-111	6	LAMTOR1
1.67512e-180	-0.468105	0.15	0.572	2.29742e-176	6	ATP5PB
1.06633e-155	-0.47287	0.253	0.7	1.46247e-151	6	CAPZB
9.58207e-161	-0.473137	0.144	0.53	1.31418e-156	6	RBM3
1.3461e-149	-0.473537	0.105	0.447	1.84617e-145	6	ANP32A
2.89327e-128	-0.473647	0.047	0.31	3.96812e-124	6	MRPS25
9.78961e-160	-0.473749	0.115	0.48	1.34265e-155	6	ENSCAFG00000033667
1.86444e-144	-0.476051	0.081	0.395	2.55708e-140	6	SUMO1
1.71803e-159	-0.476396	0.214	0.647	2.35628e-155	6	PRDX1
1.7895e-111	-0.476493	0.037	0.266	2.45429e-107	6	COMMD5
2.9701e-138	-0.476814	0.079	0.383	4.07349e-134	6	RALY
7.86576e-168	-0.477432	0.115	0.489	1.07879e-163	6	PHB2
1.07248e-158	-0.481308	0.088	0.427	1.4709e-154	6	PPP1R11
1.11474e-125	-0.483123	0.057	0.325	1.52887e-121	6	ENSCAFG00000041056
8.57559e-157	-0.483876	0.076	0.403	1.17614e-152	6	HSD17B10
3.41046e-108	-0.484157	0.032	0.253	4.67744e-104	6	HDDC3
1.0112e-119	-0.484213	0.048	0.298	1.38687e-115	6	ENSCAFG00000012123
4.28935e-124	-0.484482	0.042	0.293	5.88285e-120	6	ENSCAFG00000017667
6.41661e-125	-0.485225	0.046	0.303	8.80038e-121	6	MRPL11
2.36047e-135	-0.486112	0.051	0.327	3.23738e-131	6	ENSCAFG00000047865
6.57568e-183	-0.490844	0.133	0.541	9.01855e-179	6	PYURF
5.08983e-118	-0.491851	0.049	0.298	6.9807e-114	6	TRAPPC1
6.3639e-129	-0.492877	0.049	0.313	8.72808e-125	6	ENSCAFG00000031286
8.43664e-148	-0.493429	0.073	0.385	1.15709e-143	6	VPS29
1.64333e-111	-0.496468	0.034	0.261	2.25383e-107	6	TIMM9.1
3.78247e-117	-0.497607	0.032	0.266	5.18765e-113	6	CCDC56
7.51559e-172	-0.497817	0.105	0.478	1.03076e-167	6	COPE
1.71391e-166	-0.500092	0.232	0.684	2.35062e-162	6	CAPNS1
7.64228e-117	-0.501678	0.036	0.273	1.04814e-112	6	FIBP
5.73593e-140	-0.501921	0.071	0.37	7.86682e-136	6	UBE2L6
2.58165e-172	-0.501923	0.177	0.602	3.54073e-168	6	CIRBP
7.30352e-139	-0.5028	0.093	0.409	1.00168e-134	6	SLC25A5
4.12821e-138	-0.504522	0.055	0.338	5.66184e-134	6	GON7
2.29901e-177	-0.504916	0.147	0.559	3.15309e-173	6	PSMA3
2.78548e-163	-0.506119	0.11	0.473	3.82029e-159	6	EIF3L
4.57174e-126	-0.510394	0.044	0.301	6.27014e-122	6	ITGB1BP1
1.68808e-114	-0.512422	0.031	0.259	2.3152e-110	6	APIP
4.04822e-97	-0.514754	0.746	0.956	5.55214e-93	6	ACTG1
5.63229e-127	-0.515305	0.035	0.285	7.72469e-123	6	MRPS18C
3.1622e-144	-0.515326	0.051	0.339	4.33695e-140	6	POLR2F
7.09827e-146	-0.515479	0.06	0.358	9.73528e-142	6	NDUFAF3
1.77158e-146	-0.515766	0.07	0.378	2.42972e-142	6	NAA10
4.76166e-158	-0.5174	0.096	0.442	6.53062e-154	6	ENSCAFG00000014444
1.53505e-110	-0.518006	0.116	0.399	2.10532e-106	6	CD52
3.33276e-181	-0.521522	0.186	0.625	4.57088e-177	6	CALM2
6.7313e-175	-0.521856	0.199	0.64	9.23198e-171	6	YPEL3
4.8513e-155	-0.521925	0.084	0.415	6.65356e-151	6	UBXN1
4.62264e-160	-0.526502	0.217	0.645	6.33995e-156	6	UNC119
4.40281e-185	-0.526897	0.19	0.638	6.03845e-181	6	GPSM3
5.26306e-129	-0.529049	0.045	0.305	7.21828e-125	6	ETFB
3.4548e-160	-0.531223	0.108	0.463	4.73825e-156	6	ABHD14B
2.72989e-148	-0.533703	0.059	0.36	3.74404e-144	6	NDUFS4
1.11351e-140	-0.536568	0.067	0.364	1.52718e-136	6	ENSCAFG00000028760
1.92409e-150	-0.537304	0.058	0.36	2.63889e-146	6	ZCRB1
1.17899e-151	-0.539126	0.465	0.9	1.61699e-147	6	CNN2
3.35973e-178	-0.539643	0.115	0.503	4.60787e-174	6	PSMB4
2.46013e-172	-0.54014	0.095	0.457	3.37407e-168	6	ENSCAFG00000041170
2.33922e-228	-0.540359	0.857	0.992	3.20824e-224	6	EIF1
3.84533e-166	-0.541326	0.435	0.905	5.27387e-162	6	ENSCAFG00000031458
4.69757e-139	-0.542016	0.058	0.344	6.44271e-135	6	PGLS
1.35161e-131	-0.542944	0.039	0.3	1.85373e-127	6	CDKN2AIPNL
1.17977e-134	-0.548692	0.053	0.329	1.61806e-130	6	CDK2AP2
2.18163e-137	-0.550322	0.051	0.33	2.99211e-133	6	NDUFS8
2.17684e-173	-0.555323	0.087	0.445	2.98554e-169	6	SMIM20
8.92219e-159	-0.555881	0.078	0.409	1.22368e-154	6	TAX1BP3
1.31251e-165	-0.556184	0.083	0.426	1.80011e-161	6	ENSCAFG00000013515
1.09776e-161	-0.557509	0.095	0.442	1.50558e-157	6	PAXX
2.96776e-198	-0.557764	0.151	0.589	4.07029e-194	6	SNX3
2.24047e-114	-0.558156	0.03	0.256	3.07281e-110	6	CISD3
2.80271e-163	-0.559747	0.075	0.41	3.84392e-159	6	MICOS13
1.04437e-128	-0.561034	0.033	0.284	1.43236e-124	6	ENSCAFG00000045775
4.30369e-183	-0.562611	0.123	0.521	5.90251e-179	6	BLOC1S4
7.7215e-162	-0.563139	0.079	0.414	1.059e-157	6	RNF5
2.58655e-179	-0.567426	0.141	0.548	3.54745e-175	6	PPP1CA
8.51589e-195	-0.568409	0.276	0.779	1.16795e-190	6	DHDDS
5.30778e-160	-0.568453	0.062	0.382	7.27963e-156	6	ENSCAFG00000011612
8.88034e-160	-0.568529	0.061	0.38	1.21794e-155	6	REX1BD
4.4068e-132	-0.568672	0.027	0.278	6.04393e-128	6	VAMP5
6.6087e-136	-0.569445	0.039	0.304	9.06384e-132	6	CDK4
2.00469e-123	-0.569556	0.084	0.366	2.74944e-119	6	HSPB1
3.71401e-140	-0.570281	0.042	0.317	5.09377e-136	6	ENSCAFG00000048823
1.20422e-168	-0.570385	0.887	0.993	1.65159e-164	6	ACTB
1.85884e-153	-0.57189	0.055	0.359	2.5494e-149	6	NDUFS6
4.54481e-162	-0.573266	0.074	0.406	6.23321e-158	6	RBM8A
1.36141e-153	-0.575535	0.04	0.331	1.86717e-149	6	NDUFA6
8.47547e-166	-0.576535	0.093	0.444	1.16241e-161	6	H2AZ2
1.74531e-86	-0.577148	0.073	0.282	2.39369e-82	6	CD8B
1.05538e-122	-0.578133	0.023	0.255	1.44745e-118	6	POLR2I
5.63922e-149	-0.585753	0.047	0.338	7.73419e-145	6	AP2S1
6.24347e-141	-0.586227	0.033	0.3	8.56291e-137	6	PFDN6
4.70987e-194	-0.586991	0.093	0.482	6.45958e-190	6	SNRPN
1.51734e-155	-0.587363	0.053	0.359	2.08103e-151	6	POLR2E
2.10347e-133	-0.599338	0.031	0.285	2.88491e-129	6	TOMM7
8.4715e-175	-0.603218	0.062	0.399	1.16187e-170	6	NDUFA2
1.03348e-164	-0.604041	0.054	0.372	1.41742e-160	6	DCTN3
3.49034e-161	-0.604255	0.052	0.363	4.787e-157	6	ANAPC16
9.65017e-180	-0.611327	0.158	0.568	1.32352e-175	6	IGHM
1.45514e-163	-0.61233	0.051	0.365	1.99573e-159	6	MRPL52
6.60725e-205	-0.612514	0.204	0.682	9.06184e-201	6	GNB2
3.22934e-149	-0.615159	0.039	0.324	4.42904e-145	6	HSBP1
1.32387e-145	-0.615301	0.032	0.307	1.81569e-141	6	MRPL14
3.06208e-128	-0.61652	0.021	0.26	4.19965e-124	6	ENSCAFG00000042570
1.36296e-162	-0.616755	0.075	0.407	1.86929e-158	6	ETHE1
3.27655e-166	-0.617257	0.053	0.371	4.49378e-162	6	SF3B5
2.38686e-166	-0.618101	0.076	0.415	3.27358e-162	6	IMPDH2
2.83298e-144	-0.618252	0.041	0.32	3.88544e-140	6	MIEN1
2.87022e-176	-0.618323	0.29	0.758	3.9365e-172	6	UCP2
3.35926e-176	-0.620134	0.048	0.375	4.60722e-172	6	UQCRB
8.25492e-143	-0.621427	0.026	0.29	1.13216e-138	6	ENSCAFG00000019944
5.51881e-195	-0.622116	0.091	0.478	7.56905e-191	6	NDUFB9
3.55987e-149	-0.624852	0.037	0.319	4.88236e-145	6	MGAT4A
3.77736e-195	-0.62507	0.131	0.55	5.18065e-191	6	JPT1
6.21775e-215	-0.625731	0.128	0.568	8.52764e-211	6	ENSCAFG00000008311
1.4416e-157	-0.626204	0.048	0.351	1.97715e-153	6	ENSCAFG00000013683
3.16499e-133	-0.629595	0.024	0.273	4.34078e-129	6	ENSCAFG00000039767
1.76541e-166	-0.631464	0.42	0.867	2.42126e-162	6	CORO1A
8.12009e-206	-0.634924	0.091	0.493	1.11367e-201	6	PSMB2
6.86912e-210	-0.636932	0.095	0.505	9.421e-206	6	NDUFB8
2.01612e-219	-0.640046	0.107	0.536	2.76511e-215	6	ENSCAFG00000004842
1.5986e-154	-0.64202	0.036	0.325	2.19247e-150	6	PHF5A
3.91873e-138	-0.642208	0.038	0.305	5.37454e-134	6	H2BC20
2.53748e-154	-0.642433	0.093	0.425	3.48016e-150	6	SLC25A6
2.22527e-165	-0.643078	0.053	0.37	3.05195e-161	6	ENSCAFG00000025112
4.78635e-190	-0.643901	0.063	0.421	6.56447e-186	6	NDUFA12
1.23417e-146	-0.644237	0.02	0.284	1.69267e-142	6	COX14
1.08293e-164	-0.649349	0.031	0.328	1.48524e-160	6	UBL4A
1.54593e-141	-0.649951	0.076	0.376	2.12025e-137	6	ISG20
1.70545e-225	-0.650761	0.127	0.581	2.33903e-221	6	SAP18
8.63848e-184	-0.652705	0.071	0.427	1.18477e-179	6	MRPL28
5.87765e-210	-0.653316	0.105	0.521	8.0612e-206	6	ENSCAFG00000044483
2.99666e-165	-0.653793	0.043	0.353	4.10992e-161	6	ENSCAFG00000035349
1.10677e-164	-0.656125	0.05	0.365	1.51794e-160	6	HYPK
6.41077e-212	-0.657043	0.139	0.576	8.79238e-208	6	ENSCAFG00000024817
2.75257e-219	-0.660606	0.152	0.612	3.77514e-215	6	ENSCAFG00000045628
5.81002e-206	-0.660722	0.158	0.604	7.96845e-202	6	LDHB
9.08609e-187	-0.660995	0.162	0.583	1.24616e-182	6	PSME2
1.08383e-170	-0.665986	0.069	0.405	1.48648e-166	6	H2AZ1
6.54702e-219	-0.669047	0.1	0.521	8.97924e-215	6	RWDD1
2.68055e-173	-0.669845	0.047	0.37	3.67637e-169	6	SMIM4
1.71568e-157	-0.671483	0.026	0.31	2.35306e-153	6	ENSCAFG00000030556
3.60367e-180	-0.671778	0.045	0.373	4.94243e-176	6	ATP6V1F
1.20035e-178	-0.675035	0.062	0.403	1.64628e-174	6	FAIM
9.91048e-212	-0.677948	0.084	0.486	1.35922e-207	6	PSMB3
7.52175e-190	-0.678579	0.053	0.402	1.03161e-185	6	CIAO2B
2.95449e-180	-0.679674	0.059	0.399	4.05209e-176	6	IMP3
8.52537e-277	-0.680276	0.734	0.981	1.16926e-272	6	UBB
5.64797e-224	-0.683996	0.149	0.611	7.74619e-220	6	RPL22L1
2.1423e-214	-0.687935	0.245	0.739	2.93816e-210	6	LIMD2
3.25708e-173	-0.688046	0.037	0.352	4.46709e-169	6	SIVA1
1.87436e-183	-0.689565	0.055	0.398	2.57069e-179	6	ENSCAFG00000018753
2.19098e-152	-0.690794	0.019	0.289	3.00493e-148	6	ENSCAFG00000042572
1.55678e-172	-0.690899	0.039	0.355	2.13512e-168	6	POLR2H
1.01379e-190	-0.695973	0.063	0.421	1.39042e-186	6	SCAND1
1.4364e-209	-0.696174	0.079	0.474	1.97002e-205	6	RPS19BP1
1.36157e-160	-0.696595	0.023	0.309	1.8674e-156	6	LSM7
4.7353e-177	-0.697811	0.059	0.396	6.49447e-173	6	ENSCAFG00000008186
2.82008e-174	-0.699465	0.045	0.366	3.86774e-170	6	PARK7
1.72011e-252	-0.699807	0.212	0.748	2.35913e-248	6	COX4I1
2.12378e-212	-0.701102	0.067	0.456	2.91277e-208	6	MRPL20
8.3466e-275	-0.702315	0.758	0.986	1.14474e-270	6	GALK1
1.86649e-205	-0.707989	0.069	0.451	2.55989e-201	6	SNRPD1
3.66703e-227	-0.710339	0.103	0.538	5.02933e-223	6	VPS28
1.38585e-173	-0.710905	0.028	0.334	1.90069e-169	6	ATP5MC1
1.00111e-247	-0.713802	0.15	0.638	1.37302e-243	6	BRK1
3.37531e-147	-0.720479	0.156	0.509	4.62923e-143	6	BCL2A1
3.42052e-214	-0.721926	0.087	0.493	4.69124e-210	6	GTF3A
5.50481e-226	-0.722432	0.095	0.521	7.54984e-222	6	PSMB6
1.83114e-177	-0.723222	0.038	0.358	2.51141e-173	6	COX7A2L
8.834e-161	-0.726273	0.025	0.312	1.21158e-156	6	TSTD1
3.70467e-198	-0.732454	0.062	0.426	5.08095e-194	6	PRELID1
5.57998e-168	-0.733418	0.029	0.33	7.65294e-164	6	ATOX1
5.75277e-217	-0.735972	0.064	0.453	7.88992e-213	6	GTF2H5
2.26625e-213	-0.737777	0.076	0.471	3.10816e-209	6	RBX1
2.08348e-243	-0.739521	0.099	0.546	2.85749e-239	6	ENSCAFG00000048610
2.76998e-189	-0.741408	0.047	0.39	3.79903e-185	6	NACA2
3.48547e-205	-0.741733	0.059	0.43	4.78033e-201	6	SUPT4H1
7.5426e-212	-0.742737	0.085	0.486	1.03447e-207	6	ENSCAFG00000015964
6.18304e-192	-0.743294	0.039	0.378	8.48004e-188	6	CMC1
1.61505e-222	-0.743903	0.087	0.502	2.21504e-218	6	EIF3I
1.3851e-229	-0.745412	0.129	0.581	1.89966e-225	6	TPI1
4.11772e-186	-0.750565	0.039	0.37	5.64746e-182	6	DPY30
3.01497e-191	-0.752856	0.043	0.385	4.13503e-187	6	ENSCAFG00000049566
1.24617e-187	-0.753739	0.042	0.378	1.70913e-183	6	ENSCAFG00000009541
2.24944e-225	-0.755679	0.068	0.47	3.0851e-221	6	NDUFB10
1.27659e-201	-0.756096	0.046	0.402	1.75084e-197	6	ENSCAFG00000008488
2.21703e-231	-0.757023	0.081	0.5	3.04065e-227	6	DYNLRB1
6.85686e-254	-0.757626	0.452	0.93	9.40419e-250	6	EIF4B
2.02991e-251	-0.765677	0.312	0.843	2.78402e-247	6	NPM1
5.96056e-268	-0.777043	0.187	0.717	8.17491e-264	6	EID1
7.82035e-195	-0.777316	0.042	0.386	1.07256e-190	6	ENSCAFG00000042747
4.653e-301	-0.778165	0.603	0.967	6.38159e-297	6	EEF2
7.87397e-156	-0.78037	0.097	0.429	1.07992e-151	6	H1-4
4.75916e-207	-0.782921	0.051	0.419	6.52719e-203	6	ENSCAFG00000002703
5.65113e-206	-0.785532	0.044	0.404	7.75052e-202	6	MRPS21
3.99925e-243	-0.787591	0.065	0.485	5.48498e-239	6	KRT10
1.80099e-246	-0.79234	0.1	0.549	2.47006e-242	6	EIF3H
3.67062e-241	-0.793919	0.109	0.558	5.03425e-237	6	SRI
6.28126e-244	-0.794669	0.08	0.513	8.61474e-240	6	ATP5F1D
6.59487e-231	-0.800246	0.071	0.482	9.04487e-227	6	MRPL21
2.25252e-233	-0.800794	0.15	0.613	3.08934e-229	6	PLAAT4
3.18034e-241	-0.801826	0.084	0.516	4.36184e-237	6	SRP14
3.06929e-240	-0.802207	0.077	0.503	4.20954e-236	6	ENSCAFG00000045717
1.30459e-237	-0.805087	0.131	0.59	1.78924e-233	6	HMGN1
1.61064e-222	-0.805817	0.063	0.457	2.20899e-218	6	FBL
1.34922e-230	-0.80661	0.406	0.87	1.85046e-226	6	HNRNPA1
9.20021e-207	-0.807231	0.047	0.409	1.26181e-202	6	ENSCAFG00000019501
3.76746e-263	-0.813701	0.093	0.557	5.16708e-259	6	ATP5F1C
1.55777e-251	-0.813942	0.067	0.497	2.13648e-247	6	TOMM6
3.63128e-196	-0.817556	0.032	0.37	4.9803e-192	6	PHPT1
8.27023e-253	-0.818542	0.376	0.889	1.13426e-248	6	CDC42
2.78753e-217	-0.820741	0.054	0.435	3.8231e-213	6	LAMTOR4
2.57648e-223	-0.821391	0.054	0.441	3.53364e-219	6	STMP1
9.99314e-199	-0.827133	0.041	0.387	1.37056e-194	6	ATP5PF
1.40411e-266	-0.82731	0.093	0.56	1.92574e-262	6	ENSCAFG00000013864
5.58668e-285	-0.828343	0.171	0.708	7.66214e-281	6	SRP19
0	-0.834738	0.643	0.972	0	6	FTH1
1.54306e-210	-0.835844	0.06	0.437	2.11631e-206	6	NME1
7.62157e-167	-0.836825	0.543	0.829	1.0453e-162	6	ENSCAFG00000046009
2.41945e-164	-0.842979	0.034	0.333	3.31828e-160	6	ENSCAFG00000050027
7.81311e-264	-0.845522	0.082	0.537	1.07157e-259	6	GUK1
5.57952e-301	-0.845679	0.582	0.963	7.65232e-297	6	RAC2
2.18293e-262	-0.845949	0.079	0.531	2.99389e-258	6	ERH
4.23404e-235	-0.86002	0.054	0.455	5.80698e-231	6	NBL1
6.56705e-240	-0.86106	0.063	0.476	9.00671e-236	6	NHP2
5.45603e-263	-0.863069	0.09	0.549	7.48295e-259	6	CSNK2B
2.04941e-213	-0.863124	0.043	0.41	2.81076e-209	6	ENSCAFG00000000061
4.70577e-275	-0.863892	0.317	0.856	6.45397e-271	6	ARHGDIB
2.35012e-295	-0.863985	0.128	0.644	3.22318e-291	6	APRT
1.63466e-256	-0.86439	0.367	0.875	2.24194e-252	6	ARPC1B
2.50112e-243	-0.868406	0.051	0.458	3.43029e-239	6	UQCR10
1.65723e-264	-0.872541	0.064	0.505	2.27289e-260	6	NDUFB7
5.28851e-191	-0.87904	0.061	0.414	7.25319e-187	6	PFN1
4.88234e-296	-0.880983	0.263	0.827	6.69614e-292	6	SUMO2
1.93924e-255	-0.881182	0.069	0.505	2.65966e-251	6	NEDD8
1.34414e-242	-0.882907	0.051	0.457	1.84349e-238	6	UQCC2
1.45431e-267	-0.885333	0.345	0.856	1.99459e-263	6	HOPX
8.16263e-256	-0.888679	0.07	0.509	1.1195e-251	6	ENSCAFG00000018497
3.35208e-248	-0.901403	0.207	0.696	4.59738e-244	6	ENSCAFG00000017475
5.13237e-251	-0.904125	0.06	0.482	7.03905e-247	6	ENSCAFG00000017317
5.3663e-274	-0.90418	0.057	0.504	7.35988e-270	6	UQCRQ
3.73948e-285	-0.90598	0.075	0.546	5.12869e-281	6	C20H19orf53
7.96488e-283	-0.906369	0.107	0.599	1.09238e-278	6	PSME1
8.84857e-272	-0.91142	0.075	0.532	1.21358e-267	6	SUB1
0	-0.917438	0.171	0.743	0	6	TAF10
2.42907e-263	-0.922161	0.059	0.495	3.33147e-259	6	COX17
0	-0.928896	0.116	0.639	0	6	EDF1
6.3753e-258	-0.930896	0.041	0.455	8.74372e-254	6	MRPL55
1.93524e-258	-0.931265	0.043	0.46	2.65418e-254	6	LAMTOR2
1.88514e-287	-0.942747	0.083	0.558	2.58547e-283	6	GSTO1
0	-0.944593	0.112	0.63	0	6	ENSCAFG00000045013
0	-0.953821	0.101	0.617	0	6	COX5A
3.10296e-250	-0.956555	0.034	0.435	4.25571e-246	6	ENSCAFG00000042472
1.18993e-249	-0.96617	0.04	0.444	1.63199e-245	6	ENSCAFG00000004703
2.43491e-299	-0.967015	0.088	0.581	3.33948e-295	6	ENSCAFG00000032363
1.14262e-298	-0.968917	0.073	0.555	1.5671e-294	6	NDUFB4
0	-0.973012	0.629	0.961	0	6	PLAC8
0	-0.973254	0.125	0.68	0	6	ENSCAFG00000013366
4.43414e-258	-0.978528	0.041	0.455	6.08143e-254	6	DBI
0	-0.983834	0.073	0.568	0	6	LSM6
5.09236e-308	-0.9841	0.07	0.559	6.98417e-304	6	DNAJC19
0	-0.989304	0.122	0.67	0	6	UFC1
2.38986e-285	-0.990132	0.066	0.529	3.2777e-281	6	ENSCAFG00000002179
7.81483e-300	-0.993629	0.085	0.574	1.0718e-295	6	ANAPC11
0	-0.994702	0.085	0.589	0	6	ENSCAFG00000029155
6.09924e-215	-1.00042	0.1	0.501	8.36511e-211	6	UNC93B1
0	-1.00833	0.171	0.756	0	6	COX5B
0	-1.01067	0.325	0.881	0	6	RPL4
0	-1.01117	0.106	0.649	0	6	POLR1D
6.57116e-133	-1.01804	0.594	0.788	9.01235e-129	6	S100A8
0	-1.02561	0.072	0.565	0	6	SMDT1
3.93884e-258	-1.027	0.095	0.544	5.40212e-254	6	STMN1
1.16437e-286	-1.03155	0.068	0.532	1.59694e-282	6	SEC61B
7.77631e-235	-1.04306	0.31	0.754	1.06652e-230	6	S100A10
4.61016e-293	-1.04795	0.045	0.497	6.32284e-289	6	ENSCAFG00000049156
0	-1.05577	0.092	0.626	0	6	ATP5IF1
6.37153e-231	-1.05596	0.04	0.421	8.73855e-227	6	RPS15
0	-1.07598	0.095	0.626	0	6	ENSCAFG00000043616
0	-1.07768	0.079	0.6	0	6	ENSCAFG00000047363
1.58496e-223	-1.08729	0.26	0.689	2.17377e-219	6	LGALS1
0	-1.11277	0.199	0.805	0	6	ENSCAFG00000028613
0	-1.13285	0.086	0.638	0	6	SNRPE
0	-1.13367	0.507	0.953	0	6	TAGLN2
0	-1.13669	0.08	0.607	0	6	FTL
0	-1.13801	0.12	0.687	0	6	ENSCAFG00000047391
0	-1.15174	0.044	0.533	0	6	NOP10
0	-1.1541	0.055	0.541	0	6	ENSCAFG00000045167
0	-1.15971	0.062	0.564	0	6	ENSCAFG00000006280
0	-1.1655	0.186	0.802	0	6	GMFG
0	-1.17049	0.273	0.879	0	6	ENSCAFG00000002541
0	-1.17328	0.101	0.687	0	6	ENSCAFG00000006913
0	-1.18325	0.126	0.723	0	6	ENSCAFG00000014648
2.03112e-136	-1.18395	0.012	0.253	2.78568e-132	6	RGS10
0	-1.18805	0.063	0.608	0	6	FIS1
1.94144e-136	-1.19039	0.02	0.267	2.66268e-132	6	CSTA
0	-1.19107	0.124	0.713	0	6	ENSCAFG00000046386
0	-1.21906	0.155	0.771	0	6	ARPC3
0	-1.22237	0.043	0.544	0	6	ENSCAFG00000049186
0	-1.2261	0.042	0.541	0	6	ENSCAFG00000046934
2.11579e-58	-1.23022	0.466	0.613	2.9018e-54	6	S100A5
0	-1.24663	0.234	0.871	0	6	SSR4
0	-1.24705	0.519	0.971	0	6	CFL1
0	-1.24798	0.059	0.591	0	6	ENSCAFG00000042877
0	-1.25153	0.2	0.831	0	6	NME2
0	-1.25915	0.061	0.595	0	6	NDUFB2
0	-1.26089	0.078	0.664	0	6	TRMT112
0	-1.2611	0.046	0.551	0	6	RPL31
0	-1.2624	0.302	0.918	0	6	H3-3A
0	-1.26795	0.719	0.995	0	6	PTMA
0	-1.27019	0.27	0.89	0	6	NOP53
0	-1.2706	0.161	0.812	0	6	CHCHD2
0	-1.27906	0.083	0.673	0	6	VAMP8
0	-1.28848	0.125	0.751	0	6	ENSCAFG00000043577
0	-1.31376	0.098	0.724	0	6	ROMO1.1
0	-1.31888	0.125	0.773	0	6	SEC61G
0	-1.32625	0.748	0.992	0	6	RPL7A
0	-1.33241	0.062	0.635	0	6	ENSCAFG00000044475
0	-1.33504	0.315	0.915	0	6	ENSCAFG00000042598
0	-1.3382	0.605	0.98	0	6	S100A11
0	-1.34567	0.177	0.852	0	6	GABARAP
0	-1.35109	0.074	0.673	0	6	NDUFS5
0	-1.36195	0.064	0.546	0	6	ENSCAFG00000008336
0	-1.36333	0.268	0.907	0	6	PSMB9
0	-1.36846	0.085	0.691	0	6	RPL31.1
0	-1.36861	0.077	0.689	0	6	C9H9orf16
0	-1.37004	0.105	0.758	0	6	TMA7
0	-1.38531	0.197	0.846	0	6	RACK1
0	-1.40486	0.085	0.689	0	6	EIF3G
0	-1.4127	0.108	0.767	0	6	ELOB
0	-1.41911	0.311	0.888	0	6	GPX1
0	-1.4201	0.059	0.642	0	6	ENSCAFG00000004260
0	-1.42092	0.07	0.666	0	6	ENSCAFG00000024514
0	-1.43226	0.754	0.993	0	6	EEF1A1
0	-1.44329	0.159	0.805	0	6	ENSCAFG00000008873
0	-1.48027	0.519	0.978	0	6	RPL3
0	-1.49628	0.234	0.882	0	6	ENSCAFG00000024806
0	-1.50553	0.29	0.927	0	6	ENSCAFG00000004589
0	-1.51521	0.118	0.792	0	6	COQ10B
0	-1.52316	0.25	0.91	0	6	ENSCAFG00000015834
0	-1.56919	0.179	0.863	0	6	ENSCAFG00000046564
0	-1.59523	0.081	0.72	0	6	RPS21
0	-1.5963	0.13	0.805	0	6	ABRACL
0	-1.59634	0.199	0.878	0	6	SELENOW
0	-1.60583	0.127	0.823	0	6	COX8A
0	-1.615	0.328	0.947	0	6	ENSCAFG00000014968
0	-1.61761	0.126	0.83	0	6	ENSCAFG00000046442
0	-1.62065	0.336	0.947	0	6	MYL6
0	-1.6284	0.218	0.915	0	6	ENSCAFG00000030359
0	-1.66004	0.603	0.981	0	6	ENSCAFG00000019472
0	-1.6612	0.376	0.825	0	6	ENSCAFG00000009113
0	-1.70526	0.132	0.854	0	6	UBL5
0	-1.70948	0.179	0.903	0	6	PFDN5
0	-1.72731	0.341	0.946	0	6	SH3BGRL3
0	-1.73186	0.147	0.856	0	6	RPL27A
0	-1.7362	0.62	0.957	0	6	CRIP1
0	-1.75695	0.147	0.879	0	6	ENSCAFG00000044677
0	-1.76431	0.22	0.927	0	6	RPL36AL
0	-1.76696	0.103	0.818	0	6	ENSCAFG00000008935
0	-1.78918	0.362	0.96	0	6	EEF1B2
0	-1.82975	0.18	0.9	0	6	ENSCAFG00000048619
0	-1.84359	0.803	0.995	0	6	TPT1
0	-1.85234	0.15	0.897	0	6	SNRPD2
0	-1.85236	0.074	0.782	0	6	ENSCAFG00000014751
0	-1.91121	0.605	0.99	0	6	ENSCAFG00000015122
0	-1.97774	0.501	0.984	0	6	RPL15
0	-1.98116	0.244	0.951	0	6	C27H12orf57
0	-1.98413	0.353	0.973	0	6	RPL7
0	-1.99572	0.201	0.936	0	6	RPL21
0	-1.99584	0.221	0.948	0	6	EEF1D
0	-1.99901	0.125	0.691	0	6	ENSCAFG00000015394
0	-2.02152	0.145	0.911	0	6	SNRPG
0	-2.03497	0.823	0.996	0	6	ENSCAFG00000037735
0	-2.03573	0.24	0.955	0	6	EIF3K
0	-2.07887	0.655	0.994	0	6	RPS8
0	-2.09516	0.176	0.929	0	6	ENSCAFG00000019044
0	-2.09569	0.757	0.996	0	6	RPL13A
0	-2.10387	0.163	0.922	0	6	ENSCAFG00000044682
0	-2.13431	0.581	0.99	0	6	RPS6
0	-2.16706	0.345	0.975	0	6	RPS3
0	-2.16717	0.673	0.994	0	6	RPL14
0	-2.18042	0.53	0.992	0	6	ENSCAFG00000006102
0	-2.18517	0.614	0.992	0	6	TMSB10
0	-2.20137	0.397	0.982	0	6	DYRK1B
0	-2.20376	0.314	0.98	0	6	SERF2
0	-2.2276	0.578	0.991	0	6	RPSA
0	-2.22783	0.48	0.985	0	6	TFPT
0	-2.25304	0.488	0.984	0	6	RPL5
0	-2.25735	0.386	0.98	0	6	NACA
0	-2.31238	0.736	0.997	0	6	RPS26
0	-2.33489	0.639	0.994	0	6	RPL13
0	-2.339	0.506	0.988	0	6	RPL10A
0	-2.34676	0.674	0.994	0	6	RPS11
0	-2.38166	0.325	0.97	0	6	RPS18
0	-2.38993	0.843	0.998	0	6	CD79A
0	-2.45007	0.594	0.99	0	6	ENSCAFG00000007990
0	-2.46279	0.514	0.991	0	6	RPS10
0	-2.4628	0.191	0.724	0	6	ENSCAFG00000029419
0	-2.46611	0.447	0.986	0	6	RPL37A
0	-2.47168	0.416	0.984	0	6	RPS17
0	-2.47664	0.453	0.987	0	6	RPL23
0	-2.48095	0.307	0.975	0	6	RPL36A
0	-2.48526	0.456	0.987	0	6	ENSCAFG00000045333
0	-2.48924	0.519	0.989	0	6	RPS4X
0	-2.4907	0.579	0.993	0	6	RPL18
0	-2.49373	0.29	0.971	0	6	ENSCAFG00000018784
0	-2.4949	0.496	0.99	0	6	RPS13
0	-2.50929	0.696	0.995	0	6	RPS23
0	-2.53039	0.256	0.968	0	6	ENSCAFG00000042835
0	-2.54307	0.679	0.996	0	6	RPL8
0	-2.5611	0.754	0.998	0	6	RPS7
0	-2.56231	0.443	0.985	0	6	RPLP0
0	-2.57058	0.354	0.975	0	6	RPL12
0	-2.5724	0.441	0.991	0	6	ENSCAFG00000043193
0	-2.57462	0.305	0.979	0	6	RPS27A
0	-2.62569	0.596	0.995	0	6	RPS28
0	-2.6313	0.363	0.983	0	6	ENSCAFG00000049043
0	-2.64635	0.523	0.991	0	6	RPS27
0	-2.65654	0.362	0.985	0	6	RPL27
0	-2.67397	0.543	0.991	0	6	RPL9
0	-2.67774	0.388	0.987	0	6	RPL35
0	-2.68337	0.541	0.993	0	6	RPL24
0	-2.68443	0.426	0.985	0	6	ENSCAFG00000029884
0	-2.7132	0.425	0.989	0	6	RPL26
0	-2.71654	0.579	0.994	0	6	FAU
0	-2.72042	0.429	0.986	0	6	RPS5
0	-2.72785	0.524	0.992	0	6	UBA52
0	-2.75919	0.597	0.995	0	6	RPL11
0	-2.77117	0.469	0.99	0	6	ENSCAFG00000031952
0	-2.78321	0.366	0.981	0	6	ENSCAFG00000008290
0	-2.78427	0.435	0.986	0	6	ENSCAFG00000016065
0	-2.78764	0.699	0.997	0	6	RPS14
0	-2.79533	0.693	0.996	0	6	RPL28
0	-2.80834	0.364	0.985	0	6	RPS24
0	-2.84894	0.66	0.996	0	6	RPL19
0	-2.85737	0.489	0.99	0	6	RPS12
0	-2.86649	0.558	0.994	0	6	ENSCAFG00000009523
0	-2.87611	0.271	0.981	0	6	RPL22
0	-2.88537	0.642	0.995	0	6	RPL32
0	-2.89668	0.575	0.993	0	6	RPS15A
0	-2.89698	0.421	0.985	0	6	ENSCAFG00000046992
0	-2.90676	0.589	0.994	0	6	ENSCAFG00000042212
0	-2.92253	0.388	0.986	0	6	RPS25
0	-2.9773	0.405	0.988	0	6	ENSCAFG00000043730
0	-3.0514	0.478	0.991	0	6	RPL35A

## Sheet: cluster_7
p_val	avg_log2FC	pct.1	pct.2	p_val_adj	cluster	gene
0	3.38329	0.921	0.114	0	7	GZMB
0	3.24321	0.852	0.107	0	7	CCL4
0	2.68218	0.955	0.183	0	7	CD8A
0	2.60774	0.824	0.061	0	7	KLRB1
0	2.17063	0.862	0.138	0	7	KLRD1
0	2.04913	0.839	0.236	0	7	CD8B
0	2.02335	0.376	0.04	0	7	GZMA
0	1.99003	0.547	0.039	0	7	ITGAM
0	1.91569	0.932	0.46	0	7	BCL2A1
0	1.87229	0.886	0.166	0	7	GZMK
0	1.70905	0.565	0.048	0	7	ADGRG1
0	1.64921	0.66	0.111	0	7	TBX21
0	1.63838	0.583	0.074	0	7	NCR3
0	1.50011	0.705	0.293	0	7	DUSP2
0	1.49544	0.505	0.087	0	7	PRF1
0	1.4385	0.609	0.123	0	7	SNTB1
0	1.41657	0.48	0.057	0	7	DBNDD2
0	1.36533	0.51	0.109	0	7	AOAH
0	1.36386	0.872	0.43	0	7	IL2RB
0	1.35323	0.991	0.784	0	7	ENSCAFG00000009113
0	1.33489	0.492	0.065	0	7	SLAMF7
0	1.29483	0.945	0.655	0	7	ITM2C
0	1.25668	0.439	0.06	0	7	FASLG
0	1.21224	0.612	0.22	0	7	PIGT
0	1.20294	0.521	0.138	0	7	KLRG1
0	1.19124	0.544	0.169	0	7	ABI3
7.66666e-87	1.18987	0.27	0.113	1.05148e-82	7	CCL5
0	1.18599	0.61	0.194	0	7	KLRK1
0	1.17757	0.939	0.695	0	7	ZFP36
0	1.14185	0.648	0.265	0	7	SH2D1A
0	1.13688	0.397	0.081	0	7	FABP3
8.28263e-270	1.13031	0.811	0.534	1.13596e-265	7	CCND3
0	1.12778	0.677	0.286	0	7	ENSCAFG00000028940
0	1.12213	0.337	0.025	0	7	IFITM10
0	1.1152	0.343	0.03	0	7	ZEB2
6.581e-240	1.10632	0.428	0.146	9.02585e-236	7	CDKN1A
0	1.1042	0.616	0.241	0	7	CTSD
0	1.06588	0.349	0.081	0	7	TSC22D1
3.28627e-258	1.04512	0.84	0.563	4.50711e-254	7	KLF3
5.55964e-133	1.02927	0.443	0.219	7.62505e-129	7	CMA1
0	1.02501	0.315	0.05	0	7	CD160
0	1.02375	0.917	0.653	0	7	THY1
1.80336e-282	1.01931	0.492	0.154	2.47331e-278	7	CTSW
4.02508e-234	1.01474	0.449	0.162	5.5204e-230	7	PTGDR
3.4775e-260	1.00945	0.734	0.4	4.76939e-256	7	CTSA
0	0.980894	0.305	0.025	0	7	ENSCAFG00000013015
2.52455e-245	0.97822	0.604	0.27	3.46242e-241	7	SYNE1
0	0.951548	0.273	0.018	0	7	CX3CR1
8.67504e-242	0.944088	0.846	0.562	1.18978e-237	7	ADGRE5
1.39325e-228	0.924491	0.437	0.154	1.91085e-224	7	ANKRD50
0	0.92058	0.28	0.041	0	7	TTYH1
0	0.875647	0.281	0.033	0	7	PSD2
0	0.874647	0.326	0.065	0	7	CLNK
1.09097e-204	0.853432	0.775	0.492	1.49627e-200	7	ITGB2
5.5958e-170	0.840806	0.621	0.359	7.67464e-166	7	CAT
9.17281e-184	0.829095	0.452	0.189	1.25805e-179	7	ARHGEF3
3.95275e-190	0.816419	0.369	0.129	5.42119e-186	7	CST7
3.90239e-147	0.814788	0.501	0.26	5.35213e-143	7	RAP1B
1.46064e-161	0.808631	0.37	0.145	2.00326e-157	7	ENSCAFG00000031581
4.80149e-159	0.803502	0.549	0.277	6.58524e-155	7	IKZF3
3.79766e-268	0.799236	0.995	0.939	5.20849e-264	7	ACTG1
6.88044e-150	0.791727	0.675	0.432	9.43653e-146	7	PIP4K2A
1.30343e-189	0.782938	0.852	0.66	1.78765e-185	7	CAPZB
7.45716e-112	0.780827	0.486	0.272	1.02275e-107	7	GLRX
1.11548e-167	0.775844	0.814	0.605	1.52988e-163	7	UNC119
2.11856e-163	0.770205	0.76	0.522	2.90561e-159	7	CLTA
1.37038e-207	0.769044	0.923	0.744	1.87947e-203	7	ENSCAFG00000003012
3.88715e-107	0.759818	0.592	0.39	5.33123e-103	7	ZFP36L1
2.54498e-244	0.745993	0.998	0.931	3.49044e-240	7	CRIP1
0	0.739929	1	0.99	0	7	DLA88
8.84792e-195	0.737354	0.906	0.728	1.21349e-190	7	BIN2
1.9642e-90	0.72994	0.784	0.593	2.6939e-86	7	S100A5
5.85672e-238	0.723525	0.271	0.061	8.03249e-234	7	SRGAP3
2.60802e-122	0.723406	0.558	0.34	3.5769e-118	7	MTPN
1.01224e-150	0.715299	0.359	0.135	1.38829e-146	7	IL12RB2
2.18503e-135	0.71205	0.556	0.304	2.99677e-131	7	RDX
8.11671e-93	0.699251	0.446	0.256	1.11321e-88	7	DOK2
1.84242e-102	0.69752	0.508	0.302	2.52689e-98	7	GIMAP4
7.53292e-101	0.685629	0.574	0.379	1.03314e-96	7	GNG2
3.97182e-125	0.679235	0.309	0.12	5.44735e-121	7	CD38
3.24891e-104	0.675814	0.473	0.269	4.45588e-100	7	RPS6KA1
8.75443e-105	0.665823	0.605	0.404	1.20067e-100	7	PPT1
7.30433e-99	0.664799	0.357	0.173	1.00179e-94	7	ENSCAFG00000044253
0	0.644216	0.997	0.972	0	7	LAPTM5
4.34423e-108	0.644211	0.376	0.182	5.95811e-104	7	DIABLO
4.53581e-158	0.644053	0.947	0.831	6.22087e-154	7	CORO1A
1.14859e-73	0.635115	0.465	0.289	1.57529e-69	7	DDIT4
8.34463e-112	0.633701	0.419	0.207	1.14447e-107	7	ITGAL
2.92477e-262	0.631937	0.999	0.976	4.01133e-258	7	EZR
2.11582e-156	0.63144	0.259	0.076	2.90184e-152	7	NCR2
3.82751e-97	0.621637	0.349	0.167	5.24942e-93	7	PCBD1
2.62161e-88	0.618886	0.353	0.178	3.59554e-84	7	SH2D2A
1.59641e-206	0.611468	0.998	0.986	2.18948e-202	7	ACTB
2.85947e-240	0.603405	0.993	0.934	3.92176e-236	7	RAC2
5.53102e-75	0.600461	0.401	0.231	7.5858e-71	7	SH2D3C
4.13827e-102	0.600428	0.905	0.715	5.67564e-98	7	S100A10
2.69301e-81	0.600143	0.498	0.315	3.69347e-77	7	BIN1
5.66114e-149	0.596255	0.929	0.83	7.76425e-145	7	RHOA
2.35525e-86	0.583039	0.308	0.144	3.23022e-82	7	YBX2
3.93447e-72	0.580966	0.42	0.253	5.39613e-68	7	CYTH4
2.50372e-92	0.580581	0.294	0.127	3.43385e-88	7	MXI1
2.19731e-74	0.573862	0.387	0.221	3.01361e-70	7	GMIP
4.53661e-81	0.573011	0.681	0.462	6.22197e-77	7	SELL
5.26968e-141	0.556384	0.949	0.84	7.22736e-137	7	TPM3
9.61236e-86	0.55551	0.664	0.493	1.31833e-81	7	FYN
1.23548e-95	0.554623	0.806	0.646	1.69446e-91	7	ENSCAFG00000009211
1.13515e-61	0.55347	0.293	0.156	1.55686e-57	7	ENSCAFG00000045038
3.76593e-86	0.553254	0.661	0.476	5.16497e-82	7	ACTN4
4.35388e-71	0.552744	0.699	0.557	5.97135e-67	7	PPP1R18
8.51641e-63	0.54701	0.476	0.329	1.16803e-58	7	COX7A2L
1.57298e-57	0.54316	0.558	0.417	2.15735e-53	7	PTPN6
2.28295e-81	0.52771	0.752	0.594	3.13107e-77	7	RHOG
3.04497e-76	0.523118	0.731	0.576	4.17617e-72	7	CYTIP
1.97169e-109	0.522056	0.901	0.763	2.70417e-105	7	CLIC1
3.33802e-97	0.518935	0.836	0.7	4.57809e-93	7	APBB1IP
0	0.513663	1	0.999	0	7	B2M
4.76645e-62	0.512226	0.439	0.287	6.53719e-58	7	MOB2
3.46977e-101	0.511351	0.923	0.814	4.75879e-97	7	ARHGDIB
7.74815e-69	0.509843	0.662	0.483	1.06266e-64	7	TRAT1
2.56542e-106	0.503202	0.94	0.815	3.51847e-102	7	HOPX
5.82351e-58	0.501194	0.539	0.396	7.98695e-54	7	SLC25A6
3.50242e-56	0.500081	0.488	0.339	4.80357e-52	7	SIPA1
8.26529e-58	0.496562	0.412	0.261	1.13358e-53	7	LGALS9
6.09025e-52	0.495211	0.532	0.403	8.35278e-48	7	LAMTOR4
6.32233e-67	0.489911	0.463	0.285	8.67108e-63	7	CBLB
4.47051e-64	0.488213	0.442	0.274	6.1313e-60	7	ATP8A1
4.67699e-56	0.488204	0.334	0.188	6.41449e-52	7	APOBR
4.18529e-85	0.483683	0.954	0.89	5.74012e-81	7	KLF6
1.05834e-93	0.483292	0.894	0.764	1.45151e-89	7	ARPC5
3.10631e-46	0.483263	0.482	0.351	4.26031e-42	7	SLC9A3R1
3.80871e-52	0.479089	0.349	0.216	5.22364e-48	7	ENSCAFG00000007112
6.93215e-67	0.473652	0.673	0.52	9.50744e-63	7	PPP1R12A
2.25386e-57	0.472723	0.531	0.382	3.09117e-53	7	RAB27A
6.27134e-57	0.470909	0.279	0.149	8.60114e-53	7	ELMO2
2.47544e-57	0.469979	0.378	0.227	3.39507e-53	7	TRIB2
3.46372e-60	0.466183	0.732	0.616	4.75049e-56	7	ARF6
2.16339e-151	0.461359	0.996	0.97	2.96709e-147	7	GALK1
9.33833e-68	0.460081	0.78	0.653	1.28075e-63	7	ARPC4
3.39353e-157	0.460064	0.997	0.962	4.65423e-153	7	UBB
1.30451e-44	0.459301	0.386	0.257	1.78913e-40	7	CD226
8.04279e-59	0.455684	0.471	0.316	1.10307e-54	7	STK26
6.68672e-45	0.454991	0.35	0.224	9.17084e-41	7	ACTR1B
2.42401e-76	0.454955	0.774	0.627	3.32454e-72	7	CD2
2.85131e-46	0.452471	0.357	0.227	3.91057e-42	7	CXXC1
1.01638e-43	0.449832	0.455	0.332	1.39396e-39	7	CCDC85B
2.50876e-47	0.448981	0.49	0.352	3.44077e-43	7	HERPUD1
4.76758e-40	0.442198	0.416	0.302	6.53873e-36	7	ASNSD1
2.74666e-68	0.438409	0.864	0.759	3.76704e-64	7	ENSCAFG00000028613
3.40768e-46	0.437925	0.495	0.36	4.67364e-42	7	SYTL1
1.91319e-130	0.437388	0.993	0.938	2.62393e-126	7	CFL1
4.1642e-46	0.437074	0.346	0.216	5.7112e-42	7	RNF125
1.67566e-23	0.434577	0.637	0.566	2.29817e-19	7	IRF1
1.43447e-89	0.433776	0.955	0.87	1.96737e-85	7	ENSCAFG00000042598
1.42594e-74	0.433561	0.932	0.836	1.95568e-70	7	ARPC1B
3.69715e-45	0.429924	0.257	0.142	5.07065e-41	7	GK5
1.21885e-83	0.426184	0.914	0.781	1.67165e-79	7	FLNA
1.0624e-57	0.425421	0.716	0.594	1.45708e-53	7	MSN
1.60608e-52	0.424573	0.694	0.571	2.20275e-48	7	ZGPAT
2.28878e-41	0.422899	0.395	0.274	3.13906e-37	7	METTL7A
1.34834e-25	0.420654	0.349	0.255	1.84925e-21	7	ENSCAFG00000024323
3.76628e-43	0.419768	0.344	0.22	5.16545e-39	7	CMTM7
8.86284e-37	0.418946	0.372	0.257	1.21554e-32	7	ENSCAFG00000017118
7.26538e-104	0.417953	0.973	0.9	9.96447e-100	7	C27H12orf57
1.53905e-34	0.417559	0.456	0.35	2.11081e-30	7	CMC1
4.8143e-41	0.415508	0.257	0.148	6.60281e-37	7	HCST
9.74769e-40	0.41534	0.541	0.426	1.3369e-35	7	GRAMD2B
1.6206e-39	0.413144	0.47	0.349	2.22265e-35	7	ARRDC2
7.28563e-50	0.413012	0.27	0.145	9.99224e-46	7	NR4A1
2.37748e-33	0.411744	0.371	0.264	3.26071e-29	7	IAH1
8.15329e-57	0.409414	0.76	0.644	1.11822e-52	7	GNB2
8.43963e-26	0.406177	0.301	0.212	1.15749e-21	7	H2BC21
5.49972e-67	0.403289	0.916	0.834	7.54287e-63	7	ENSCAFG00000002541
8.60901e-50	0.402423	0.757	0.648	1.18073e-45	7	CAPNS1
3.17254e-37	0.400736	0.545	0.442	4.35114e-33	7	SDF2L1
3.62306e-42	0.400059	0.622	0.516	4.96903e-38	7	JPT1
1.79278e-48	0.396753	0.71	0.589	2.4588e-44	7	ENSCAFG00000045013
8.62246e-35	0.391161	0.339	0.231	1.18257e-30	7	SH3BP1
2.36413e-54	0.387845	0.818	0.719	3.2424e-50	7	LCK
3.18875e-36	0.38615	0.31	0.199	4.37338e-32	7	LASP1
1.2142e-22	0.384714	0.344	0.256	1.66527e-18	7	PDLIM1
1.7991e-61	0.381912	0.646	0.449	2.46746e-57	7	BST2
1.54003e-45	0.380499	0.705	0.601	2.11215e-41	7	ACTR2
1.63772e-37	0.379847	0.561	0.444	2.24614e-33	7	DLA-DMB
5.70842e-28	0.378242	0.317	0.223	7.8291e-24	7	GCSH
2.4949e-29	0.378083	0.39	0.294	3.42175e-25	7	TBCB
2.60226e-15	0.37628	0.508	0.449	3.569e-11	7	TRBV28
2.16819e-54	0.373562	0.698	0.547	2.97367e-50	7	INPP5D
7.27311e-77	0.372301	0.964	0.891	9.97507e-73	7	LSP1
8.75003e-45	0.372207	0.735	0.618	1.20007e-40	7	SPNS1
2.5892e-37	0.370501	0.561	0.448	3.55109e-33	7	SHISA5
1.25964e-35	0.370159	0.586	0.49	1.7276e-31	7	ENSCAFG00000041293
1.13321e-29	0.369005	0.526	0.434	1.55419e-25	7	ABHD14B
1.78322e-39	0.368612	0.681	0.579	2.44568e-35	7	SASH3
4.14056e-41	0.367664	0.697	0.577	5.67878e-37	7	CAPG
5.79159e-46	0.365532	0.817	0.725	7.94317e-42	7	ARPC3
1.1133e-28	0.363143	0.543	0.455	1.52689e-24	7	ENSCAFG00000015964
1.64209e-38	0.360476	0.301	0.185	2.25213e-34	7	ATP13A1
7.44598e-28	0.360449	0.451	0.358	1.02122e-23	7	GLIPR1
9.18634e-25	0.358594	0.634	0.541	1.25991e-20	7	IER2
3.64231e-31	0.357322	0.634	0.54	4.99542e-27	7	ENSCAFG00000008221
2.4923e-23	0.355565	0.372	0.288	3.41818e-19	7	RING1
1.07793e-68	0.355193	0.97	0.903	1.47838e-64	7	MYL6
8.41019e-44	0.351681	0.781	0.691	1.15346e-39	7	SSBP4
1.93739e-28	0.349875	0.438	0.346	2.65713e-24	7	DCTN3
9.59638e-32	0.349761	0.251	0.154	1.31614e-27	7	RAP1GAP2
1.73394e-87	0.347893	0.967	0.916	2.3781e-83	7	ENSCAFG00000000814
1.67379e-22	0.347289	0.284	0.2	2.2956e-18	7	ENSCAFG00000029830
1.1287e-14	0.344974	0.331	0.267	1.54801e-10	7	ENSCAFG00000031333
2.35446e-25	0.344631	0.355	0.26	3.22915e-21	7	ENSCAFG00000043492
1.11309e-46	0.343016	0.865	0.779	1.52661e-42	7	ENSCAFG00000046442
8.59767e-90	0.341652	0.964	0.877	1.17917e-85	7	LCP1
4.98347e-35	0.34026	0.378	0.263	6.83484e-31	7	HK1
1.51168e-25	0.338953	0.583	0.5	2.07326e-21	7	RBM3
1.08308e-33	0.338411	0.647	0.554	1.48545e-29	7	ENSCAFG00000029777
1.32807e-29	0.338016	0.494	0.398	1.82145e-25	7	RAB1B
4.41481e-22	0.337911	0.426	0.349	6.05491e-18	7	LTA4H
1.30229e-36	0.332329	0.691	0.599	1.78609e-32	7	EDF1
5.47635e-27	0.331616	0.4	0.307	7.51082e-23	7	TMEM9B
2.08094e-26	0.330773	0.416	0.321	2.85401e-22	7	UBA2
4.11749e-26	0.330102	0.363	0.269	5.64713e-22	7	ACP5
3.30619e-39	0.327002	0.774	0.676	4.53444e-35	7	EID1
5.57947e-18	0.325281	0.377	0.307	7.65225e-14	7	CDK2AP2
1.77607e-28	0.325267	0.507	0.416	2.43587e-24	7	RAB5C
7.02227e-35	0.325092	0.548	0.428	9.63104e-31	7	SLC3A2
2.20191e-20	0.324358	0.494	0.427	3.01992e-16	7	UQCC2
7.58703e-26	0.323948	0.344	0.246	1.04056e-21	7	MYO1F
3.03865e-27	0.322511	0.305	0.209	4.16751e-23	7	ENSCAFG00000010669
1.09323e-23	0.322031	0.398	0.311	1.49936e-19	7	CALM3
8.71031e-30	0.321713	0.641	0.552	1.19462e-25	7	ENSCAFG00000013477
4.29708e-25	0.321517	0.458	0.376	5.89344e-21	7	PPP4C
7.88641e-39	0.320832	0.813	0.703	1.08162e-34	7	ARHGDIA
3.0312e-28	0.31971	0.363	0.263	4.15729e-24	7	ATP6V0A2
1.25098e-36	0.319486	0.76	0.674	1.71573e-32	7	TRIR
3.38891e-21	0.317894	0.575	0.509	4.64788e-17	7	WDR1
1.41109e-29	0.317327	0.562	0.462	1.93531e-25	7	AKNA
5.56758e-17	0.317055	0.321	0.257	7.63594e-13	7	BAX
1.17883e-12	0.316803	0.467	0.404	1.61677e-08	7	H1-4
6.04878e-42	0.316212	0.897	0.82	8.2959e-38	7	GNAI2
5.0388e-24	0.316105	0.31	0.22	6.91071e-20	7	INPP5B
3.89177e-26	0.314792	0.257	0.166	5.33756e-22	7	PARP8
6.75871e-49	0.311752	0.945	0.845	9.26957e-45	7	GPX1
7.87027e-46	0.309519	0.933	0.868	1.07941e-41	7	CNN2
9.85359e-21	0.309437	0.445	0.364	1.35142e-16	7	ARRB2
4.58293e-42	0.309011	0.879	0.799	6.28549e-38	7	ENSCAFG00000000580
3.36681e-23	0.308544	0.483	0.407	4.61757e-19	7	GRB2
1.27362e-110	0.306939	0.998	0.984	1.74677e-106	7	ENSCAFG00000037735
2.24791e-22	0.306796	0.256	0.174	3.08301e-18	7	GAN
1.97998e-28	0.306212	0.709	0.629	2.71554e-24	7	VAMP8
1.21093e-33	0.306196	0.949	0.914	1.66079e-29	7	ZFP36L2
4.54753e-32	0.304247	0.762	0.673	6.23694e-28	7	FLOT1
1.77877e-15	0.303791	0.357	0.296	2.43958e-11	7	FDPS
4.02596e-28	0.303493	0.505	0.408	5.52161e-24	7	ZAP70
3.44909e-24	0.302654	0.512	0.432	4.73043e-20	7	MAP2K2
6.2456e-21	0.30085	0.321	0.239	8.56584e-17	7	SNX10
1.61866e-20	0.299596	0.336	0.257	2.21999e-16	7	GTF2B
1.62664e-30	0.299515	0.704	0.63	2.23094e-26	7	HCLS1
2.80056e-54	0.297928	0.855	0.77	3.84096e-50	7	TLN1
2.38451e-45	0.295282	0.939	0.87	3.27036e-41	7	ENSCAFG00000031458
6.92192e-14	0.295023	0.29	0.233	9.49341e-10	7	SPAG7
1.14327e-16	0.294485	0.374	0.308	1.56799e-12	7	NDUFS8
7.03308e-26	0.294198	0.27	0.18	9.64587e-22	7	NBEAL2
8.58131e-24	0.293658	0.586	0.509	1.17693e-19	7	EMD
1.45809e-12	0.293426	0.456	0.409	1.99978e-08	7	NME1
3.58803e-20	0.293419	0.493	0.426	4.92099e-16	7	MAF1
3.43458e-29	0.291937	0.656	0.569	4.71052e-25	7	LBH
1.54381e-26	0.291314	0.676	0.577	2.11733e-22	7	PLAAT4
1.11279e-19	0.291089	0.515	0.452	1.52619e-15	7	ENSCAFG00000033667
1.01164e-23	0.290229	0.647	0.564	1.38747e-19	7	ACTR3
9.99823e-12	0.288505	0.316	0.265	1.37126e-07	7	PRDX6
6.34384e-39	0.286921	0.987	0.963	8.70057e-35	7	JUND
1.70005e-17	0.286226	0.561	0.508	2.33162e-13	7	ENSCAFG00000049186
8.62636e-41	0.286117	0.797	0.713	1.18311e-36	7	SLC44A2
8.44759e-17	0.285907	0.252	0.184	1.15859e-12	7	F12
2.01069e-18	0.283408	0.45	0.377	2.75766e-14	7	CTDSP1
1.6461e-20	0.283204	0.406	0.322	2.25763e-16	7	MAP4K1
2.24597e-17	0.283104	0.414	0.343	3.08035e-13	7	C6H16orf91
1.94249e-16	0.2815	0.281	0.215	2.66412e-12	7	MXD4
1.24037e-21	0.281069	0.524	0.449	1.70117e-17	7	COPE
9.80308e-27	0.280939	0.713	0.642	1.34449e-22	7	ENSCAFG00000030005
2.94446e-18	0.280002	0.287	0.214	4.03833e-14	7	RHOF
7.11787e-34	0.279945	0.875	0.803	9.76216e-30	7	GABARAP
1.06656e-14	0.278118	0.322	0.258	1.46278e-10	7	MAP7D3
1.08791e-177	0.276107	1	0.999	1.49206e-173	7	DLA-64
1.57476e-21	0.274782	0.293	0.209	2.15978e-17	7	SYNE3
0.000136835	0.274772	0.829	0.848	1	7	FOS
2.11532e-13	0.274617	0.431	0.384	2.90117e-09	7	TAX1BP3
4.03776e-17	0.273862	0.31	0.239	5.53779e-13	7	HOMER2
4.03052e-14	0.273297	0.33	0.271	5.52785e-10	7	ARPC5L
2.87238e-23	0.272289	0.468	0.389	3.93947e-19	7	EMC3
1.58633e-17	0.271149	0.444	0.374	2.17565e-13	7	DCTN2
4.4902e-16	0.270773	0.275	0.209	6.15831e-12	7	FAM104A
5.25659e-13	0.269966	0.279	0.221	7.20941e-09	7	ZNF428
1.48686e-17	0.269316	0.363	0.288	2.03923e-13	7	ELOVL5
4.5982e-16	0.269287	0.412	0.351	6.30643e-12	7	BECN1
2.29298e-39	0.269143	0.89	0.808	3.14482e-35	7	LRRFIP1
1.01201e-21	0.268724	0.746	0.676	1.38798e-17	7	ENSCAFG00000003386
3.53786e-15	0.267795	0.261	0.194	4.85217e-11	7	SESN1
9.56538e-16	0.267774	0.354	0.286	1.31189e-11	7	BAG1
4.82353e-15	0.267651	0.295	0.229	6.61547e-11	7	RASSF1
1.63886e-19	0.267328	0.562	0.491	2.24769e-15	7	TNFRSF14
6.91713e-22	0.266858	0.562	0.485	9.48685e-18	7	UAP1
4.95382e-25	0.266842	0.764	0.658	6.79417e-21	7	ENSCAFG00000017475
7.89231e-19	0.266352	0.595	0.539	1.08243e-14	7	RNASEK
1.48388e-12	0.266069	0.324	0.269	2.03514e-08	7	GNPDA1
2.3819e-13	0.26583	0.265	0.208	3.26677e-09	7	TMEM160
4.39045e-18	0.26512	0.498	0.433	6.0215e-14	7	DBNL
6.5801e-20	0.264255	0.577	0.512	9.02461e-16	7	ABHD17A
1.47438e-10	0.263208	0.286	0.238	2.02212e-06	7	CISD3
3.03732e-17	0.262772	0.499	0.436	4.16568e-13	7	RAB11A
1.34091e-16	0.262165	0.34	0.271	1.83905e-12	7	TP53I13
1.44062e-17	0.261842	0.394	0.322	1.97581e-13	7	ATP2A3
2.94867e-12	0.261022	0.298	0.241	4.0441e-08	7	ENSCAFG00000007115
2.49199e-16	0.260361	0.423	0.359	3.41777e-12	7	RAB5IF
1.30912e-14	0.260349	0.539	0.492	1.79546e-10	7	BLOC1S4
2.46737e-16	0.260086	0.441	0.378	3.384e-12	7	MAP7D1
3.87041e-25	0.258907	0.841	0.755	5.30827e-21	7	ABRACL
6.76385e-16	0.257919	0.479	0.424	9.27662e-12	7	RAB4B
1.61862e-13	0.257912	0.374	0.318	2.21994e-09	7	RILPL2
3.3506e-19	0.257007	0.408	0.329	4.59534e-15	7	CCPG1
1.10386e-15	0.256929	0.325	0.257	1.51395e-11	7	FKBP2
1.04871e-59	0.255025	0.992	0.949	1.43831e-55	7	TFPT
3.71709e-19	0.254075	0.451	0.377	5.09799e-15	7	RGS14
1.73256e-18	0.252768	0.525	0.46	2.3762e-14	7	RASAL3
2.17618e-16	0.252503	0.569	0.511	2.98463e-12	7	PYURF
1.48727e-12	0.25211	0.412	0.362	2.03979e-08	7	RAB10
2.38125e-13	0.251214	0.406	0.351	3.26588e-09	7	CAPN1
2.73177e-62	0.250819	0.998	0.975	3.74662e-58	7	PTMA
2.9246e-18	0.250348	0.542	0.486	4.01108e-14	7	PDCD6
9.05366e-12	-0.251154	0.196	0.278	1.24171e-07	7	ZNF512B
2.92563e-13	-0.251653	0.417	0.523	4.01251e-09	7	RPL31
3.99615e-13	-0.252112	0.721	0.783	5.48072e-09	7	MARK3
1.68721e-14	-0.252619	0.532	0.634	2.31401e-10	7	RASGRP2
1.90284e-10	-0.254179	0.265	0.353	2.60975e-06	7	PTPN1
2.1944e-10	-0.254303	0.409	0.49	3.00963e-06	7	ANXA1
3.18006e-07	-0.254335	0.477	0.557	0.00436145	7	MT-ND6
4.78534e-11	-0.254724	0.182	0.26	6.56309e-07	7	TNFSF8
2.1107e-12	-0.255126	0.428	0.527	2.89483e-08	7	EIF1B
3.85536e-11	-0.25685	0.369	0.462	5.28763e-07	7	SP100
9.17678e-12	-0.257991	0.206	0.292	1.2586e-07	7	DUT
3.45887e-12	-0.258359	0.187	0.272	4.74385e-08	7	CEP95
2.0681e-06	-0.25891	0.41	0.479	0.028364	7	PHIP
7.63736e-18	-0.261291	0.705	0.785	1.04746e-13	7	PSIP1
3.63231e-13	-0.261811	0.424	0.533	4.98171e-09	7	CRLF3
2.19084e-53	-0.265077	0.977	0.941	3.00474e-49	7	DYRK1B
5.92638e-10	-0.266073	0.241	0.323	8.12804e-06	7	PHF3
5.92682e-14	-0.26627	0.44	0.546	8.12863e-10	7	OGA
6.75569e-20	-0.266826	0.686	0.768	9.26543e-16	7	SEPTIN9
7.95512e-12	-0.268268	0.383	0.484	1.09104e-07	7	EIF3A
1.55691e-09	-0.268373	0.272	0.351	2.1353e-05	7	PUM1
4.83767e-29	-0.269225	0.864	0.89	6.63486e-25	7	ENSCAFG00000046815
3.57658e-41	-0.269773	0.941	0.925	4.90528e-37	7	ENSCAFG00000018784
9.01211e-17	-0.270785	0.922	0.944	1.23601e-12	7	SRRM2
7.61788e-13	-0.271702	0.455	0.557	1.04479e-08	7	ARHGAP15
7.20424e-16	-0.272519	0.255	0.361	9.88061e-12	7	NAP1L1
1.68104e-16	-0.273209	0.255	0.372	2.30554e-12	7	PSTPIP1
1.30461e-20	-0.273696	0.51	0.625	1.78927e-16	7	PRDX1
2.20484e-14	-0.274013	0.293	0.4	3.02394e-10	7	DTX3L
2.13612e-13	-0.274264	0.412	0.514	2.92969e-09	7	ENSCAFG00000045167
2.43675e-17	-0.274496	0.363	0.485	3.342e-13	7	PEBP1
5.51186e-18	-0.275263	0.155	0.255	7.55951e-14	7	RASSF7
3.29874e-26	-0.276169	0.489	0.662	4.52422e-22	7	ENSCAFG00000015394
2.5698e-10	-0.276902	0.179	0.251	3.52448e-06	7	FOXP1
5.49006e-16	-0.278	0.268	0.379	7.52961e-12	7	CDC5L
1.14279e-11	-0.2789	0.2	0.284	1.56733e-07	7	ESCO1
4.00467e-07	-0.279286	0.312	0.383	0.00549241	7	SORL1
4.93016e-38	-0.280175	0.852	0.894	6.76171e-34	7	HSP90AB1
1.33471e-10	-0.282159	0.53	0.609	1.83055e-06	7	PRDX4
9.54757e-21	-0.283439	0.257	0.387	1.30945e-16	7	FAIM
3.10907e-09	-0.284416	0.304	0.381	4.2641e-05	7	NUMA1
7.83207e-11	-0.285579	0.257	0.344	1.07417e-06	7	NUP214
1.12875e-27	-0.286711	0.795	0.847	1.54809e-23	7	RPL4
1.98833e-14	-0.286917	0.781	0.839	2.72699e-10	7	MYH9
5.98263e-103	-0.287375	0.994	0.953	8.20518e-99	7	ENSCAFG00000031952
2.60025e-15	-0.287402	0.261	0.37	3.56625e-11	7	NOP58
1.57421e-20	-0.288831	0.637	0.736	2.15902e-16	7	ATF4
7.61574e-11	-0.288837	0.243	0.327	1.0445e-06	7	CREBRF
3.85956e-07	-0.289551	0.404	0.482	0.00529338	7	BPTF
2.61174e-16	-0.290135	0.157	0.253	3.582e-12	7	MBTPS1
6.78134e-10	-0.29155	0.204	0.279	9.3006e-06	7	SETX
1.40955e-10	-0.293432	0.32	0.409	1.9332e-06	7	DOCK10
2.39049e-19	-0.293457	0.622	0.711	3.27856e-15	7	LIMD2
4.56751e-109	-0.293481	0.993	0.959	6.26434e-105	7	RPL9
4.93217e-79	-0.293668	0.994	0.962	6.76447e-75	7	RPSA
1.84344e-14	-0.29418	0.286	0.39	2.52828e-10	7	TMEM156
6.26765e-19	-0.294842	0.183	0.292	8.59608e-15	7	CLK1
1.29346e-09	-0.29575	0.281	0.364	1.77398e-05	7	RANBP2
3.8949e-86	-0.296304	0.989	0.95	5.34186e-82	7	RPL23
2.06708e-12	-0.29721	0.369	0.47	2.835e-08	7	HNRNPH1
6.93368e-12	-0.298404	0.207	0.293	9.50955e-08	7	RIF1
2.25391e-11	-0.298889	0.477	0.57	3.09124e-07	7	FNBP4
1.39913e-86	-0.299318	0.993	0.945	1.9189e-82	7	RPL35
2.84175e-11	-0.299528	0.534	0.619	3.89746e-07	7	STK38
1.86648e-10	-0.300882	0.467	0.55	2.55987e-06	7	BBX
1.25792e-16	-0.30437	0.364	0.48	1.72523e-12	7	UTP3
7.23531e-13	-0.304799	0.254	0.343	9.92322e-09	7	PRKCQ
6.5077e-20	-0.305456	0.321	0.452	8.92531e-16	7	MMD
1.11624e-11	-0.307922	0.334	0.429	1.53093e-07	7	SCAF11
9.34632e-70	-0.30797	0.971	0.928	1.28185e-65	7	RPL36A
6.82222e-21	-0.30871	0.27	0.403	9.35668e-17	7	PRXL2A
2.954e-20	-0.309372	0.679	0.768	4.05141e-16	7	IL2RG
3.42744e-27	-0.310035	0.711	0.774	4.70074e-23	7	ENSCAFG00000008935
5.27107e-21	-0.310476	0.188	0.303	7.22927e-17	7	GYPC
5.1221e-26	-0.311144	0.156	0.285	7.02496e-22	7	ENSCAFG00000023887
6.18922e-21	-0.311329	0.214	0.337	8.48851e-17	7	ENSCAFG00000002015
1.5062e-11	-0.311879	0.271	0.36	2.06576e-07	7	RBBP6
6.47526e-17	-0.311967	0.268	0.381	8.88082e-13	7	ELF1
1.35371e-72	-0.312803	0.986	0.93	1.85661e-68	7	RPL22
7.28636e-34	-0.314313	0.76	0.811	9.99324e-30	7	RPL27A
8.92328e-22	-0.314598	0.644	0.727	1.22383e-17	7	CALCOCO2
6.70443e-24	-0.314919	0.58	0.685	9.19512e-20	7	PNP
5.78215e-17	-0.315	0.206	0.312	7.93022e-13	7	NBR1
3.05393e-15	-0.315135	0.188	0.282	4.18846e-11	7	NUP210
1.23923e-05	-0.316428	0.641	0.54	0.16996	7	AHNAK
1.2955e-21	-0.316965	0.201	0.323	1.77678e-17	7	NPDC1
1.2256e-18	-0.317984	0.898	0.928	1.68091e-14	7	MT-ATP8
4.46336e-21	-0.318079	0.544	0.654	6.1215e-17	7	EIF3G
3.6794e-11	-0.31954	0.279	0.37	5.0463e-07	7	VPS13D
3.73502e-15	-0.320147	0.225	0.321	5.12258e-11	7	STK17B
1.32198e-25	-0.320958	0.287	0.433	1.81309e-21	7	HMGN3
2.06136e-12	-0.321778	0.606	0.68	2.82715e-08	7	ITK
1.46544e-97	-0.322135	0.993	0.947	2.00985e-93	7	ENSCAFG00000016065
1.94789e-22	-0.322569	0.187	0.308	2.67153e-18	7	MOV10
2.43151e-28	-0.323006	0.993	0.993	3.33481e-24	7	MT-CO3
4.08217e-17	-0.325954	0.261	0.378	5.5987e-13	7	PIAS1
5.96807e-09	-0.326743	0.209	0.279	8.1852e-05	7	CEP350
7.0563e-15	-0.327607	0.208	0.301	9.67772e-11	7	CNTRL
5.05856e-107	-0.327733	0.993	0.961	6.93782e-103	7	RPS6
1.61443e-23	-0.327881	0.14	0.253	2.21419e-19	7	ALDOC
1.47552e-11	-0.328011	0.236	0.324	2.02368e-07	7	BIRC6
6.09083e-25	-0.32913	0.616	0.722	8.35357e-21	7	PABPC1
5.55913e-13	-0.330042	0.253	0.342	7.62435e-09	7	PIK3R1
3.54863e-15	-0.33051	0.208	0.306	4.86695e-11	7	TOP2B
1.04488e-09	-0.335249	0.284	0.366	1.43305e-05	7	KMT2C
4.63153e-21	-0.335377	0.474	0.602	6.35214e-17	7	MTDH
4.49258e-22	-0.336124	0.593	0.698	6.16158e-18	7	CRTAP
2.14353e-09	-0.33742	0.398	0.485	2.93985e-05	7	AKAP9
4.38867e-44	-0.338316	0.834	0.868	6.01906e-40	7	ENSCAFG00000015834
4.2996e-14	-0.338344	0.255	0.357	5.89691e-10	7	DOCK8
2.27418e-13	-0.34214	0.73	0.8	3.11903e-09	7	HSPA5
1.68563e-14	-0.342213	0.413	0.517	2.31185e-10	7	CYFIP2
1.73388e-24	-0.342258	0.453	0.581	2.37802e-20	7	LDHB
4.46745e-15	-0.344318	0.242	0.345	6.12711e-11	7	SMC4
3.27817e-19	-0.344388	0.173	0.279	4.49601e-15	7	MDFIC
8.73848e-37	-0.347358	0.745	0.811	1.19848e-32	7	NPM1
6.343e-114	-0.348453	0.995	0.955	8.69943e-110	7	RPS13
2.12658e-17	-0.348538	0.24	0.349	2.91661e-13	7	TBC1D5
2.09328e-84	-0.349465	0.989	0.949	2.87093e-80	7	RPL5
3.25544e-19	-0.349545	0.421	0.529	4.46484e-15	7	TSPO
6.59425e-21	-0.350616	0.229	0.348	9.04401e-17	7	HNRNPU
6.80509e-31	-0.350753	0.791	0.841	9.33318e-27	7	HNRNPA1
1.69591e-21	-0.352445	0.192	0.311	2.32594e-17	7	USP48
9.70766e-05	-0.35262	0.779	0.79	1	7	MYCBP2
4.10372e-23	-0.352851	0.438	0.573	5.62825e-19	7	SLTM
2.31925e-151	-0.353472	0.994	0.964	3.18085e-147	7	ENSCAFG00000009523
1.8958e-20	-0.354416	0.61	0.714	2.60009e-16	7	CHD2
2.33224e-68	-0.354449	0.931	0.919	3.19866e-64	7	EEF1B2
1.41437e-19	-0.356358	0.289	0.411	1.93981e-15	7	PHC3
2.29986e-89	-0.357676	0.981	0.938	3.15425e-85	7	NACA
5.3976e-26	-0.357971	0.539	0.658	7.40281e-22	7	PPP1CC
8.60079e-23	-0.359627	0.702	0.784	1.1796e-18	7	MT-ND5
6.17325e-10	-0.361321	0.375	0.459	8.46661e-06	7	KMT2A
3.5619e-156	-0.362519	0.996	0.964	4.88514e-152	7	RPS15A
6.15632e-12	-0.363936	0.679	0.707	8.44339e-08	7	SRGN
7.21201e-24	-0.370139	0.262	0.393	9.89128e-20	7	OTUD5
1.03219e-13	-0.370685	0.659	0.734	1.41565e-09	7	HSP90B1
2.33916e-26	-0.371255	0.305	0.45	3.20816e-22	7	RDH11
1.2525e-32	-0.371737	0.422	0.577	1.71781e-28	7	ABLIM1
2.93702e-14	-0.374018	0.276	0.375	4.02812e-10	7	DOCK11
2.50635e-135	-0.376633	0.996	0.962	3.43746e-131	7	ENSCAFG00000007990
2.41229e-23	-0.378799	0.148	0.261	3.30845e-19	7	IFI30
2.03871e-15	-0.381191	0.205	0.301	2.79608e-11	7	KIAA1109
3.91633e-19	-0.381529	0.446	0.56	5.37125e-15	7	SNRK
1.5262e-28	-0.382256	0.548	0.668	2.09318e-24	7	REEP5
2.67372e-17	-0.382321	0.454	0.566	3.667e-13	7	ANKRD12
1.57391e-158	-0.382825	0.995	0.98	2.15862e-154	7	RPL13A
1.30449e-17	-0.384051	0.436	0.556	1.78911e-13	7	SERINC3
3.31037e-26	-0.388116	0.555	0.681	4.54018e-22	7	OGT
4.78108e-24	-0.389308	0.151	0.265	6.55725e-20	7	PPP1R15A
2.87921e-120	-0.389522	0.996	0.955	3.94884e-116	7	RPS4X
1.27692e-22	-0.391105	0.565	0.673	1.75129e-18	7	BTG2
1.63591e-14	-0.39213	0.276	0.375	2.24365e-10	7	GOLGB1
2.60819e-27	-0.393598	0.561	0.684	3.57713e-23	7	RPS21
3.05421e-94	-0.394001	0.961	0.932	4.18884e-90	7	RPL12
5.09809e-206	-0.394559	0.998	0.981	6.99203e-202	7	RPS7
4.76858e-32	-0.395352	0.47	0.622	6.54011e-28	7	TERF2IP
2.42884e-20	-0.396234	0.29	0.411	3.33115e-16	7	LNPEP
1.01777e-21	-0.397932	0.305	0.43	1.39587e-17	7	TOPORS
1.75192e-24	-0.398853	0.413	0.556	2.40276e-20	7	CEBPZ
8.31223e-34	-0.399231	0.265	0.427	1.14002e-29	7	ENSCAFG00000014444
2.60443e-156	-0.400545	0.996	0.963	3.57197e-152	7	RPL18
1.13016e-42	-0.407069	0.986	0.987	1.55001e-38	7	MT-ATP6
1.16032e-43	-0.40755	0.654	0.768	1.59137e-39	7	ENSCAFG00000008873
1.75912e-38	-0.408471	0.626	0.741	2.41264e-34	7	ENSCAFG00000014751
7.21411e-32	-0.410593	0.205	0.353	9.89415e-28	7	RFK
3.96621e-43	-0.41753	0.973	0.984	5.43965e-39	7	ND4L
1.00494e-28	-0.422222	0.133	0.257	1.37828e-24	7	NEIL1
3.2406e-22	-0.425544	0.367	0.5	4.44448e-18	7	ENSCAFG00000025063
6.95409e-23	-0.426647	0.226	0.351	9.53753e-19	7	CAPN7
2.24544e-25	-0.42728	0.163	0.28	3.07962e-21	7	SATB1
1.33875e-28	-0.434345	0.183	0.319	1.8361e-24	7	CYLD
3.92764e-168	-0.438165	0.989	0.954	5.38676e-164	7	RPL10A
1.30993e-26	-0.43871	0.192	0.32	1.79656e-22	7	TMEM154
3.46132e-22	-0.438865	0.336	0.46	4.7472e-18	7	MT-ND3
7.23897e-28	-0.439358	0.165	0.296	9.92824e-24	7	HIVEP2
1.05698e-27	-0.439459	0.182	0.315	1.44965e-23	7	ITGA5
3.69618e-22	-0.440492	0.21	0.327	5.06931e-18	7	JMJD1C
7.83169e-31	-0.441103	0.629	0.747	1.07412e-26	7	SP110
7.36972e-36	-0.442575	0.117	0.257	1.01076e-31	7	CAMTA2
2.09677e-60	-0.442823	0.9	0.908	2.87572e-56	7	ENSCAFG00000006485
4.69613e-33	-0.444933	0.359	0.522	6.44074e-29	7	ENSCAFG00000031588
5.05312e-34	-0.445456	0.242	0.4	6.93036e-30	7	INTS10
9.52969e-28	-0.454004	0.259	0.404	1.307e-23	7	RPS15
7.19575e-31	-0.454037	0.34	0.496	9.86897e-27	7	TNRC6B
9.54586e-39	-0.463625	0.205	0.37	1.30921e-34	7	RCSD1
7.81461e-39	-0.464308	0.145	0.3	1.07177e-34	7	MAP4K2
3.45494e-26	-0.465511	0.382	0.52	4.73845e-22	7	ZNF292
1.1589e-17	-0.466319	0.197	0.3	1.58943e-13	7	CRY2
1.07424e-74	-0.470681	0.827	0.874	1.47332e-70	7	ENSCAFG00000044682
4.33602e-179	-0.471213	0.99	0.944	5.94685e-175	7	ENSCAFG00000046992
9.69041e-58	-0.477179	0.839	0.897	1.32904e-53	7	TMBIM6
6.75171e-29	-0.482523	0.594	0.718	9.25997e-25	7	SMCHD1
2.5915e-32	-0.486652	0.212	0.356	3.55425e-28	7	YEATS2
1.01337e-28	-0.491154	0.167	0.296	1.38984e-24	7	LYST
8.67464e-44	-0.491404	0.755	0.848	1.18973e-39	7	MT-ND1
4.78155e-35	-0.496031	0.201	0.351	6.5579e-31	7	ATAD3A
3.28359e-34	-0.502728	0.928	0.919	4.50344e-30	7	VIM
2.54254e-40	-0.504645	0.166	0.329	3.4871e-36	7	RCAN3
3.05834e-57	-0.513239	0.787	0.882	4.19452e-53	7	MT-ND4
7.31898e-214	-0.513581	0.994	0.969	1.0038e-209	7	RPL13
2.1508e-37	-0.520044	0.556	0.683	2.94983e-33	7	CD5
1.59344e-51	-0.521462	0.091	0.258	2.18541e-47	7	FCGRT
2.30738e-170	-0.525631	0.988	0.952	3.16457e-166	7	ENSCAFG00000043193
3.63973e-39	-0.532036	0.591	0.725	4.99189e-35	7	SPTAN1
1.33891e-35	-0.533395	0.302	0.463	1.83631e-31	7	ERBIN
1.91578e-40	-0.535063	0.21	0.378	2.62749e-36	7	CLINT1
1.28898e-164	-0.535533	0.947	0.932	1.76784e-160	7	RPS3
5.63736e-56	-0.545836	0.34	0.551	7.73164e-52	7	IGHM
2.6856e-44	-0.550422	0.138	0.301	3.6833e-40	7	CHD3
2.98887e-72	-0.568818	0.924	0.951	4.09924e-68	7	MT-CYB
3.0254e-60	-0.570367	0.518	0.702	4.14933e-56	7	HSP90AA1
2.87452e-45	-0.572793	0.124	0.285	3.9424e-41	7	IQSEC1
4.64472e-48	-0.584534	0.18	0.356	6.37024e-44	7	HSPB1
6.24557e-66	-0.586833	0.493	0.692	8.5658e-62	7	ENSCAFG00000025115
1.03308e-67	-0.587799	0.542	0.721	1.41687e-63	7	ENSCAFG00000030873
1.36478e-18	-0.600138	0.304	0.405	1.87179e-14	7	FGL2
6.34196e-68	-0.600278	0.069	0.263	8.698e-64	7	SPINT2
3.58175e-47	-0.605069	0.149	0.32	4.91236e-43	7	GATA3
3.68861e-71	-0.618112	0.399	0.624	5.05892e-67	7	CAMK4
3.16804e-59	-0.621937	0.23	0.431	4.34497e-55	7	TAB2
7.49218e-72	-0.630158	0.72	0.843	1.02755e-67	7	MT-ND2
9.06099e-43	-0.63583	0.223	0.393	1.24271e-38	7	ITPR2
1.84316e-63	-0.636887	0.125	0.329	2.5279e-59	7	CTSB
1.20202e-77	-0.639055	0.333	0.572	1.64857e-73	7	HMGN1
6.05843e-63	-0.643602	0.121	0.317	8.30914e-59	7	CSRP1
1.89425e-74	-0.663059	0.167	0.396	2.59797e-70	7	ENSCAFG00000029170
3.3503e-57	-0.683287	0.122	0.306	4.59494e-53	7	ICOS
1.33785e-60	-0.683334	0.214	0.42	1.83486e-56	7	ENSCAFG00000032474
7.87308e-152	-0.698004	0.743	0.858	1.07979e-147	7	ATP6V0E1
4.15781e-67	-0.702628	0.122	0.327	5.70244e-63	7	NAPEPLD
3.82901e-78	-0.707929	0.173	0.412	5.25149e-74	7	DGKA
8.12115e-79	-0.716119	0.439	0.658	1.11382e-74	7	JAK1
1.70095e-77	-0.716859	0.216	0.456	2.33286e-73	7	PLD3
2.01334e-92	-0.733191	0.046	0.274	2.7613e-88	7	C9H17orf99
1.2309e-73	-0.733816	0.137	0.356	1.68818e-69	7	SEMA4A
7.7086e-42	-0.760487	0.274	0.441	1.05723e-37	7	PLEC
3.88591e-83	-0.768146	0.294	0.526	5.32952e-79	7	ENSCAFG00000008336
1.94512e-180	-0.775292	0.936	0.939	2.66773e-176	7	PLAC8
9.53318e-83	-0.787043	0.095	0.321	1.30748e-78	7	RCN3
1.41301e-99	-0.798484	0.041	0.278	1.93794e-95	7	CARMIL2
1.16643e-125	-0.811314	0.527	0.756	1.59976e-121	7	EPB41
2.5905e-05	-0.840148	0.324	0.338	0.355287	7	ITGB1
8.0545e-103	-0.875347	0.194	0.465	1.10467e-98	7	PVRIG
5.69767e-104	-0.892706	0.074	0.332	7.81436e-100	7	CD28
2.1269e-132	-0.927415	0.28	0.588	2.91704e-128	7	PDCD4
2.70826e-120	-0.928898	0.243	0.547	3.71438e-116	7	MYC
5.5569e-116	-0.950453	0.121	0.407	7.62129e-112	7	CYTH1
1.98201e-122	-0.971835	0.05	0.327	2.71833e-118	7	ENSCAFG00000050027
2.1576e-105	-0.979657	0.692	0.857	2.95915e-101	7	MACF1
1.21446e-72	-0.986526	0.065	0.261	1.66563e-68	7	CSTA
1.35604e-122	-1.00914	0.194	0.496	1.8598e-118	7	MAP3K1
9.33237e-142	-1.05088	0.119	0.441	1.27993e-137	7	CDC25B
2.65794e-128	-1.09262	0.197	0.49	3.64536e-124	7	UNC93B1
5.3787e-147	-1.10247	0.137	0.467	7.37689e-143	7	NISCH
1.71933e-162	-1.11955	0.411	0.716	2.35806e-158	7	TRIM22
1.02005e-118	-1.12006	0.02	0.279	1.399e-114	7	CTLA4
5.59381e-185	-1.13162	0.25	0.618	7.67191e-181	7	FCMR
4.55381e-134	-1.16372	0.224	0.542	6.24555e-130	7	RGS1
2.8196e-181	-1.18487	0.735	0.814	3.86708e-177	7	ENSCAFG00000046009
1.47014e-209	-1.2176	0.216	0.618	2.0163e-205	7	INPP4B
2.89144e-154	-1.25205	0.487	0.7	3.96561e-150	7	ENSCAFG00000029419
1.75381e-138	-1.31109	0.018	0.308	2.40536e-134	7	CCR7
2.11635e-182	-1.31496	0.12	0.493	2.90258e-178	7	SPTBN1
1.50199e-205	-1.35201	0.071	0.464	2.05998e-201	7	PHACTR2
1.67543e-215	-1.46064	0.153	0.548	2.29785e-211	7	TCF7
1.95793e-207	-1.52498	0.014	0.4	2.68531e-203	7	CD52
1.17443e-195	-1.63085	0.151	0.52	1.61073e-191	7	LEF1
0	-1.70045	0.305	0.756	0	7	IL7R
1.31795e-231	-1.74121	0.037	0.46	1.80757e-227	7	CD4
0	-1.88492	0.549	0.912	0	7	LTB

## Sheet: cluster_8
p_val	avg_log2FC	pct.1	pct.2	p_val_adj	cluster	gene
3.45196e-44	1.20961	0.471	0.393	4.73436e-40	8	RPS15
9.20869e-150	1.03605	0.872	0.835	1.26297e-145	8	MT-ND2
4.92659e-31	0.928783	0.45	0.388	6.75682e-27	8	PFN1
1.06319e-132	0.92699	0.861	0.843	1.45816e-128	8	MT-ND1
1.11345e-218	0.91855	0.991	0.993	1.5271e-214	8	MT-CO3
3.82796e-44	0.906304	0.531	0.45	5.25005e-40	8	MT-ND3
2.10531e-223	0.902493	0.984	0.991	2.88744e-219	8	MT-CO2
4.47509e-107	0.894009	0.818	0.778	6.13759e-103	8	MT-ND5
1.57986e-23	0.878757	0.389	0.329	2.16678e-19	8	GAPDH
9.16112e-200	0.868483	0.978	0.984	1.25645e-195	8	ND4L
1.42944e-177	0.860648	0.981	0.987	1.96048e-173	8	MT-ATP6
6.20141e-130	0.85869	0.931	0.926	8.50524e-126	8	MT-ATP8
1.9158e-132	0.8425	0.941	0.95	2.62752e-128	8	MT-CYB
1.3779e-20	0.839663	0.298	0.227	1.88979e-16	8	ENSCAFG00000032392
3.0722e-128	0.838363	0.883	0.877	4.21352e-124	8	MT-ND4
1.50572e-53	0.837017	0.682	0.677	2.0651e-49	8	RPS21
2.18181e-199	0.833682	0.997	0.997	2.99235e-195	8	MT-CO1
1.00822e-21	0.82226	0.29	0.213	1.38278e-17	8	FTH1.1
7.48853e-21	0.788856	0.436	0.402	1.02705e-16	8	SLC25A6
4.66919e-52	0.690864	0.811	0.845	6.4038e-48	8	RPL4
3.55622e-08	0.652036	0.397	0.412	0.000487735	8	GNAS
2.10037e-26	0.647393	0.564	0.552	2.88065e-22	8	MT-ND6
6.13607e-10	0.645392	0.299	0.267	8.41562e-06	8	OAZ1
4.35293e-09	0.631083	0.352	0.334	5.97004e-05	8	IL17RA
2.76817e-09	0.611302	0.351	0.333	3.79655e-05	8	EIF4A1
0.000368231	0.553688	0.288	0.295	1	8	ENSCAFG00000006821
4.76042e-05	0.53816	0.34	0.346	0.652891	8	ENSCAFG00000025128
0.000450004	0.521556	0.385	0.422	1	8	TAB2
0.0056838	0.485245	0.277	0.283	1	8	SEMA4D
8.6376e-22	0.484113	0.762	0.824	1.18465e-17	8	ENSCAFG00000014478
1.07464e-11	0.457996	0.587	0.653	1.47387e-07	8	RPL31.1
3.00229e-84	0.447071	0.992	0.953	4.11764e-80	8	ENSCAFG00000043193
1.21384e-12	0.443978	0.674	0.765	1.66479e-08	8	ENSCAFG00000008873
0.00161097	0.440712	0.458	0.526	1	8	CSK
0.000366373	0.42313	0.491	0.575	1	8	FTL
1.65548e-34	0.40553	0.81	0.85	2.27049e-30	8	MACF1
0.000273623	0.403206	0.569	0.678	1	8	OGT
0.000331206	0.395445	0.441	0.475	1	8	SPTBN1
1.71302e-61	0.388546	1	0.98	2.34941e-57	8	RPL13A
5.64729e-47	0.382639	0.956	0.943	7.74526e-43	8	DYRK1B
4.17238e-07	0.382456	0.57	0.65	0.00572242	8	JAK1
1.10276e-79	0.380474	0.993	0.969	1.51244e-75	8	RPL13
7.54323e-07	0.374527	0.633	0.735	0.0103455	8	ATF4
2.8233e-06	0.364187	0.614	0.72	0.0387216	8	PABPC1
2.44174e-22	0.34927	0.857	0.888	3.34884e-18	8	RPL21
9.77023e-16	0.345063	0.88	0.945	1.33999e-11	8	SRRM2
9.16995e-21	0.327157	0.899	0.933	1.25766e-16	8	RPL7
7.16283e-11	0.322903	0.728	0.812	9.82382e-07	8	RPL27A
1.78571e-15	0.315932	0.823	0.873	2.4491e-11	8	ENSCAFG00000044682
1.10456e-09	0.311946	0.751	0.839	1.5149e-05	8	MYH9
5.81677e-21	0.310883	0.964	0.951	7.97771e-17	8	ENSCAFG00000045333
2.07534e-47	0.29959	0.996	0.967	2.84633e-43	8	RPS28
7.86635e-06	0.297688	0.694	0.806	0.107887	8	RACK1
5.64959e-25	0.296564	0.98	0.966	7.74841e-21	8	TMSB10
1.36501e-20	0.283576	0.928	0.926	1.87211e-16	8	ENSCAFG00000018784
5.08428e-16	0.280978	0.837	0.881	6.97309e-12	8	ENSCAFG00000019044
1.85396e-09	0.261117	0.786	0.869	2.54271e-05	8	ENSCAFG00000015834
9.54562e-32	0.260573	0.983	0.977	1.30918e-27	8	EEF1A1
2.3637e-36	0.251967	1	0.975	3.24182e-32	8	RPL28
1.75574e-28	-0.250033	0.446	0.72	2.40799e-24	8	STK4
1.5863e-26	-0.250775	0.337	0.573	2.17561e-22	8	DDX3X
1.40357e-34	-0.250783	0.222	0.456	1.92499e-30	8	ENSCAFG00000023283
6.72114e-30	-0.251574	0.197	0.399	9.21804e-26	8	PLIN2
3.79056e-22	-0.25228	0.333	0.539	5.19876e-18	8	MYC
7.98901e-28	-0.252382	0.422	0.682	1.09569e-23	8	CD37
2.92343e-22	-0.252702	0.247	0.438	4.00949e-18	8	CPT1A
3.9576e-33	-0.25396	0.213	0.438	5.42785e-29	8	PDIA4
1.84594e-32	-0.254076	0.222	0.447	2.5317e-28	8	ABHD14B
1.3578e-29	-0.255115	0.273	0.504	1.86223e-25	8	DDX6
2.81144e-25	-0.255478	0.126	0.282	3.85589e-21	8	SLC15A4
1.50779e-24	-0.255969	0.628	0.855	2.06794e-20	8	TPM3
4.65011e-28	-0.256599	0.29	0.52	6.37763e-24	8	PAK2
2.22656e-30	-0.256648	0.111	0.281	3.05372e-26	8	PSMC4
3.78471e-31	-0.256715	0.409	0.681	5.19072e-27	8	TAX1BP1
4.3128e-24	-0.256753	0.16	0.324	5.91501e-20	8	CTSB
4.54885e-30	-0.256871	0.105	0.269	6.23875e-26	8	EMC7
2.00889e-12	-0.257536	0.351	0.478	2.7552e-08	8	SELL
1.13306e-25	-0.257696	0.218	0.408	1.554e-21	8	ZFP36L1
1.34786e-34	-0.257821	0.274	0.52	1.84859e-30	8	SF3A1
1.41689e-25	-0.257909	0.11	0.261	1.94326e-21	8	SYVN1
7.20374e-26	-0.258811	0.859	0.968	9.87993e-22	8	JUND
1.89035e-26	-0.258982	0.32	0.543	2.59262e-22	8	CLTA
1.43551e-34	-0.259397	0.223	0.458	1.9688e-30	8	EIF3L
2.34768e-33	-0.259522	0.233	0.462	3.21984e-29	8	FLI1
4.50875e-31	-0.25957	0.498	0.766	6.18375e-27	8	ENSCAFG00000046637
3.73628e-29	-0.260441	0.191	0.39	5.1243e-25	8	H2AZ1
1.48952e-29	-0.261464	0.168	0.358	2.04288e-25	8	MTPN
1.58832e-28	-0.261589	0.246	0.468	2.17838e-24	8	SRPRA
4.52416e-31	-0.26193	0.365	0.632	6.20489e-27	8	ARF6
1.60227e-33	-0.261964	0.231	0.464	2.19752e-29	8	GPI
2.70008e-22	-0.262006	0.221	0.398	3.70315e-18	8	SLC9A9
4.7603e-37	-0.262192	0.2	0.434	6.52875e-33	8	CCNG1
8.00368e-26	-0.26231	0.258	0.464	1.0977e-21	8	CD27
1.38828e-19	-0.263115	0.175	0.321	1.90403e-15	8	DUSP2
1.04622e-38	-0.264145	0.287	0.561	1.43489e-34	8	TPI1
1.42383e-34	-0.264187	0.458	0.743	1.95278e-30	8	MNDA
1.23163e-23	-0.264292	0.144	0.297	1.68918e-19	8	IKZF3
8.28332e-30	-0.265226	0.428	0.689	1.13606e-25	8	SECISBP2
3.41328e-38	-0.265553	0.203	0.446	4.68131e-34	8	MOB1A
1.23559e-34	-0.265601	0.264	0.514	1.69461e-30	8	RBM3
4.42245e-36	-0.265691	0.17	0.386	6.06539e-32	8	DCTN2
1.20215e-36	-0.266051	0.271	0.536	1.64874e-32	8	ATP5F1C
9.62436e-27	-0.266553	0.706	0.891	1.31998e-22	8	ENSCAFG00000004589
2.09523e-34	-0.267555	0.132	0.327	2.8736e-30	8	LRP8
9.54665e-29	-0.268003	0.765	0.911	1.30932e-24	8	ENSCAFG00000014968
2.11916e-33	-0.268567	0.336	0.605	2.90642e-29	8	SEPTIN7
1.29375e-25	-0.268674	0.184	0.365	1.77438e-21	8	RPN1
2.00816e-35	-0.268741	0.302	0.569	2.7542e-31	8	BUD23
8.70973e-38	-0.269262	0.284	0.554	1.19454e-33	8	ATP5PB
4.80624e-28	-0.270276	0.421	0.694	6.59176e-24	8	SUN2
1.50298e-29	-0.270382	0.173	0.365	2.06134e-25	8	TMEM165
2.22345e-37	-0.270757	0.227	0.472	3.04946e-33	8	RBBP4
1.94995e-32	-0.271108	0.205	0.425	2.67435e-28	8	RSU1
6.8404e-34	-0.272352	0.166	0.371	9.38161e-30	8	GLIPR1
6.52615e-26	-0.273597	0.114	0.265	8.95061e-22	8	SUZ12
9.84864e-37	-0.273982	0.858	0.954	1.35074e-32	8	FTH1
2.27746e-29	-0.274589	0.275	0.501	3.12354e-25	8	CD69
1.58241e-30	-0.274906	0.126	0.303	2.17027e-26	8	G3BP2
6.73947e-33	-0.274914	0.338	0.605	9.24318e-29	8	CD47
6.06976e-34	-0.275316	0.331	0.598	8.32468e-30	8	HNRNPL
5.48779e-31	-0.27555	0.155	0.345	7.5265e-27	8	CD48
2.72455e-29	-0.27648	0.183	0.381	3.73672e-25	8	SND1
3.901e-38	-0.276905	0.196	0.429	5.35022e-34	8	ENSCAFG00000016129
1.1669e-32	-0.277102	0.165	0.367	1.60041e-28	8	NDEL1
2.45681e-19	-0.27876	0.156	0.3	3.36951e-15	8	CRY2
1.60033e-32	-0.278874	0.139	0.327	2.19485e-28	8	HDAC1
9.37376e-31	-0.279344	0.104	0.271	1.28561e-26	8	EFCAB8
4.35871e-27	-0.279988	0.254	0.469	5.97797e-23	8	TM9SF2
1.81004e-39	-0.280937	0.191	0.429	2.48246e-35	8	RAB5C
3.09204e-39	-0.282289	0.231	0.485	4.24073e-35	8	CCT4
3.85968e-36	-0.284114	0.128	0.326	5.29355e-32	8	ENSCAFG00000006536
2.07512e-40	-0.284756	0.146	0.364	2.84602e-36	8	UQCRC1
4.53408e-35	-0.285303	0.204	0.433	6.21849e-31	8	OXR1
1.74316e-35	-0.285741	0.125	0.317	2.39074e-31	8	SLC25A38
1.80756e-35	-0.287161	0.187	0.407	2.47906e-31	8	STAT3
1.43634e-35	-0.288608	0.244	0.488	1.96994e-31	8	PEBP1
1.41606e-29	-0.289044	0.11	0.274	1.94213e-25	8	PRDX6
1.0774e-33	-0.290115	0.415	0.69	1.47766e-29	8	PNP
7.63708e-40	-0.29074	0.234	0.487	1.04743e-35	8	NDUFB8
2.10861e-31	-0.291949	0.489	0.747	2.89196e-27	8	BIN2
3.60824e-29	-0.291984	0.121	0.286	4.9487e-25	8	RPS6KA1
3.28996e-33	-0.291984	0.15	0.345	4.51217e-29	8	EIF3B
1.2631e-37	-0.293239	0.805	0.957	1.73234e-33	8	CD3E
3.833e-41	-0.293629	0.245	0.505	5.25695e-37	8	ENSCAFG00000041293
4.3921e-39	-0.29399	0.278	0.546	6.02376e-35	8	SELENOF
1.60801e-31	-0.295435	0.228	0.452	2.20538e-27	8	HOOK3
4.13602e-15	-0.295451	0.568	0.731	5.67255e-11	8	S100A10
1.39042e-27	-0.296249	0.119	0.279	1.90696e-23	8	MORC3
3.26477e-36	-0.296786	0.422	0.71	4.47763e-32	8	SLC25A3
9.96574e-28	-0.297462	0.115	0.275	1.3668e-23	8	LGALS9
8.54077e-39	-0.297793	0.214	0.462	1.17137e-34	8	SCP2
1.22484e-35	-0.297823	0.196	0.421	1.67987e-31	8	MAPK1
7.73714e-34	-0.301915	0.166	0.371	1.06115e-29	8	TUBA4A
2.75929e-39	-0.303321	0.2	0.446	3.78437e-35	8	DBNL
5.82883e-35	-0.303655	0.253	0.504	7.99424e-31	8	NEK9
3.81854e-06	-0.303715	0.531	0.606	0.0523712	8	S100A5
2.60371e-35	-0.303847	0.157	0.361	3.57099e-31	8	LTA4H
5.10971e-36	-0.30387	0.172	0.389	7.00796e-32	8	CTDSP1
1.41198e-31	-0.304205	0.319	0.562	1.93653e-27	8	TAGAP
4.02323e-32	-0.304335	0.428	0.703	5.51786e-28	8	CRTAP
2.61396e-38	-0.304484	0.222	0.466	3.58505e-34	8	GNAI3
1.18515e-33	-0.306588	0.233	0.464	1.62543e-29	8	TRAM1
3.37975e-32	-0.308043	0.236	0.46	4.63533e-28	8	CD164
7.72275e-34	-0.308047	0.104	0.278	1.05917e-29	8	GNPDA1
5.47781e-39	-0.308741	0.313	0.584	7.51282e-35	8	LBH
1.20534e-19	-0.309619	0.227	0.392	1.65312e-15	8	EMB
9.06186e-30	-0.309737	0.141	0.32	1.24283e-25	8	TMEM154
1.21187e-40	-0.310068	0.98	0.996	1.66207e-36	8	CD74
1.62936e-32	-0.310513	0.095	0.261	2.23466e-28	8	PSMD2
4.76778e-27	-0.310636	0.112	0.267	6.53901e-23	8	CTSD
1.73096e-40	-0.311175	0.395	0.7	2.37401e-36	8	ENSCAFG00000011134
1.01622e-37	-0.312533	0.399	0.68	1.39374e-33	8	CAPZB
8.00887e-25	-0.312557	0.115	0.26	1.09842e-20	8	ESYT1
4.88371e-44	-0.312835	0.228	0.499	6.698e-40	8	PDCD6
6.78389e-40	-0.313116	0.203	0.446	9.3041e-36	8	TMED9
1.23704e-43	-0.314199	0.218	0.484	1.6966e-39	8	VDAC2
7.09645e-36	-0.314996	0.159	0.366	9.73278e-32	8	SLC9A3R1
1.38723e-36	-0.315618	0.724	0.929	1.90258e-32	8	TAP1
1.72793e-40	-0.316026	0.202	0.444	2.36985e-36	8	ENSCAFG00000019909
1.1189e-36	-0.317832	0.323	0.591	1.53458e-32	8	XBP1
1.68362e-42	-0.320243	0.189	0.433	2.30909e-38	8	SEC11A
3.63598e-39	-0.320261	0.618	0.884	4.98674e-35	8	ENSCAFG00000031458
5.61057e-36	-0.320709	0.231	0.471	7.69489e-32	8	SLBP
6.12152e-32	-0.321003	0.329	0.573	8.39566e-28	8	PPP1R18
1.25831e-33	-0.321158	0.165	0.367	1.72577e-29	8	HERPUD1
5.07132e-21	-0.321309	0.279	0.444	6.95532e-17	8	CD4
1.90766e-20	-0.322042	0.354	0.532	2.61636e-16	8	RGS1
1.15541e-40	-0.322061	0.388	0.688	1.58464e-36	8	ARF4
1.35116e-32	-0.32282	0.317	0.565	1.85311e-28	8	INPP5D
1.82518e-34	-0.323322	0.176	0.385	2.50324e-30	8	TMEM30A
1.17353e-44	-0.32377	0.367	0.671	1.6095e-40	8	SPCS1
6.87969e-41	-0.323822	0.203	0.449	9.43549e-37	8	RAB11A
2.527e-38	-0.325583	0.403	0.689	3.46578e-34	8	FLOT1
9.92372e-41	-0.325875	0.685	0.903	1.36104e-36	8	LSP1
3.14141e-42	-0.326747	0.305	0.586	4.30845e-38	8	MAPK1IP1L
5.68957e-32	-0.326861	0.128	0.31	7.80325e-28	8	SOD2
8.92713e-40	-0.326881	0.175	0.402	1.22436e-35	8	EMC3
8.8173e-30	-0.327061	0.627	0.845	1.20929e-25	8	CORO1A
5.25285e-39	-0.328023	0.315	0.589	7.20429e-35	8	BZW1
4.53462e-35	-0.328434	0.315	0.577	6.21923e-31	8	CANX
4.35858e-38	-0.330233	0.162	0.377	5.97779e-34	8	GHITM
5.51738e-42	-0.331195	0.438	0.735	7.56709e-38	8	LCK
3.20717e-36	-0.33225	0.198	0.42	4.39863e-32	8	NME1
1.56446e-33	-0.333638	0.136	0.324	2.14566e-29	8	ZDHHC20
1.346e-30	-0.334688	0.207	0.412	1.84604e-26	8	LNPEP
5.56717e-41	-0.335223	0.381	0.676	7.63538e-37	8	HNRNPA3
3.54795e-41	-0.335239	0.177	0.412	4.86601e-37	8	TMEM50A
2.46577e-31	-0.335554	0.149	0.335	3.38181e-27	8	OS9
8.4237e-37	-0.33559	0.167	0.382	1.15531e-32	8	BSG
6.95675e-36	-0.337544	0.095	0.272	9.54118e-32	8	ENSCAFG00000047557
2.22888e-44	-0.339122	0.85	0.944	3.0569e-40	8	CFL1
1.81018e-41	-0.339671	0.306	0.585	2.48266e-37	8	LDHB
1.97089e-37	-0.339676	0.103	0.289	2.70308e-33	8	ENSCAFG00000012123
1.40483e-34	-0.341529	0.52	0.78	1.92672e-30	8	CLIC1
3.06881e-33	-0.342384	0.103	0.276	4.20888e-29	8	ARHGEF6
3.2687e-41	-0.343065	0.165	0.395	4.48302e-37	8	TAX1BP3
1.03657e-34	-0.343559	0.139	0.331	1.42165e-30	8	STK26
9.50166e-29	-0.34403	0.183	0.37	1.30315e-24	8	IFNGR1
2.99553e-13	-0.344054	0.597	0.803	4.10837e-09	8	IQGAP1
4.01143e-50	-0.346893	0.862	0.983	5.50167e-46	8	ETS1
6.30184e-29	-0.347964	0.356	0.578	8.64298e-25	8	IRF1
5.84364e-43	-0.348501	0.303	0.582	8.01455e-39	8	ZC3HAV1
2.42105e-48	-0.350463	0.442	0.741	3.32047e-44	8	ARPC3
1.61409e-47	-0.352466	0.31	0.607	2.21373e-43	8	CALM2
7.67521e-44	-0.355584	0.31	0.595	1.05266e-39	8	SASH3
1.5869e-30	-0.358059	0.121	0.289	2.17643e-26	8	GLRX
4.26978e-40	-0.359304	0.318	0.593	5.85601e-36	8	PLAAT4
7.93181e-49	-0.359656	0.352	0.658	1.08785e-44	8	ENSCAFG00000030005
2.03872e-42	-0.360573	0.223	0.476	2.7961e-38	8	GMFB
1.29584e-42	-0.360688	0.208	0.456	1.77724e-38	8	TMED2
4.23997e-45	-0.362439	0.181	0.431	5.81512e-41	8	FUCA1
1.01241e-39	-0.363252	0.454	0.731	1.38852e-35	8	TUBB4B
3.8356e-45	-0.363653	0.618	0.877	5.26053e-41	8	YWHAB
8.64962e-46	-0.363963	0.269	0.557	1.1863e-41	8	CD53
9.6859e-39	-0.365078	0.653	0.88	1.32842e-34	8	CNN2
3.67632e-29	-0.367033	0.56	0.801	5.04207e-25	8	CD44
7.23088e-45	-0.367254	0.244	0.516	9.91715e-41	8	THRAP3
5.41329e-49	-0.36836	0.321	0.621	7.42433e-45	8	PSMB1
2.96047e-53	-0.368813	0.267	0.571	4.06028e-49	8	ENSCAFG00000009222
5.47849e-44	-0.370726	0.197	0.448	7.51375e-40	8	SIT1
6.26072e-36	-0.370891	0.65	0.903	8.58658e-32	8	TMBIM6
4.07204e-45	-0.370922	0.246	0.517	5.5848e-41	8	MYD88
3.11672e-35	-0.371432	0.11	0.29	4.27459e-31	8	C11H5orf15
2.73876e-43	-0.374163	0.389	0.693	3.75621e-39	8	EID1
1.22386e-46	-0.374194	0.278	0.555	1.67852e-42	8	ENSCAFG00000008221
2.3369e-47	-0.375166	0.249	0.536	3.20506e-43	8	BCAP31
5.11774e-41	-0.375608	0.22	0.469	7.01899e-37	8	ENSCAFG00000000443
1.09558e-35	-0.37567	0.271	0.501	1.50258e-31	8	TRAT1
9.15335e-36	-0.376219	0.376	0.645	1.25538e-31	8	CD2
1.0233e-44	-0.377349	0.233	0.499	1.40345e-40	8	UAP1
7.56337e-43	-0.378198	0.154	0.381	1.03732e-38	8	CAT
2.24334e-53	-0.380488	0.624	0.899	3.07674e-49	8	ENSCAFG00000046815
1.72606e-31	-0.380789	0.505	0.75	2.3673e-27	8	CD6
1.17536e-41	-0.380961	0.667	0.883	1.61201e-37	8	ENSCAFG00000042598
3.43741e-35	-0.381587	0.264	0.502	4.71441e-31	8	ENSCAFG00000025063
5.41982e-42	-0.382159	0.356	0.645	7.43328e-38	8	HCLS1
3.63279e-45	-0.382238	0.415	0.718	4.98237e-41	8	APBB1IP
1.25161e-40	-0.382339	0.62	0.849	1.71658e-36	8	ARPC1B
8.92622e-34	-0.382877	0.112	0.287	1.22423e-29	8	METTL7A
7.09224e-39	-0.386366	0.208	0.443	9.72701e-35	8	SLC3A2
4.00822e-44	-0.389116	0.382	0.673	5.49727e-40	8	REEP5
8.66623e-45	-0.389138	0.17	0.413	1.18857e-40	8	RAB1B
4.47241e-49	-0.389905	0.3	0.598	6.1339e-45	8	SARAF
3.28652e-35	-0.390242	0.087	0.257	4.50746e-31	8	TMX1
1.55831e-42	-0.391471	0.205	0.454	2.13722e-38	8	PIP4K2A
6.43437e-47	-0.392034	0.254	0.532	8.82474e-43	8	RTN3
4.276e-45	-0.392191	0.252	0.523	5.86453e-41	8	WDR1
3.50834e-37	-0.394006	0.41	0.687	4.81169e-33	8	CD5
2.26363e-37	-0.395461	0.745	0.922	3.10457e-33	8	ZFP36L2
1.17878e-46	-0.400471	0.292	0.583	1.6167e-42	8	P4HB
1.06523e-51	-0.403156	0.486	0.801	1.46097e-47	8	CD3G
1.60571e-50	-0.404187	0.531	0.827	2.20224e-46	8	ATP5F1B
2.75321e-45	-0.404531	0.211	0.467	3.77603e-41	8	DNAJA1
4.09245e-42	-0.40507	0.119	0.328	5.6128e-38	8	SEPTIN2
5.58774e-49	-0.405439	0.334	0.63	7.66359e-45	8	PRDX1
9.75649e-32	-0.405613	0.438	0.676	1.3381e-27	8	THY1
1.58097e-34	-0.406549	0.141	0.332	2.1683e-30	8	LBR
8.53262e-41	-0.408539	0.201	0.436	1.17025e-36	8	C6H16orf54
6.81561e-40	-0.408577	0.327	0.594	9.34761e-36	8	CYTIP
3.7264e-47	-0.409554	0.214	0.477	5.11075e-43	8	NUCB1
2.04848e-45	-0.411451	0.312	0.596	2.80949e-41	8	CMTM6
7.68281e-55	-0.411739	0.57	0.865	1.0537e-50	8	HNRNPA2B1
1.41792e-54	-0.41212	0.367	0.685	1.94468e-50	8	CDC42SE1
6.71476e-42	-0.413577	0.138	0.355	9.20929e-38	8	ATP6AP2
1.7021e-42	-0.416082	0.302	0.555	2.33443e-38	8	IER2
5.70132e-32	-0.416128	0.098	0.263	7.81935e-28	8	ERAP1
1.0276e-45	-0.420824	0.174	0.419	1.40935e-41	8	TMEM132A
5.28093e-46	-0.422412	0.182	0.431	7.2428e-42	8	PRKAR1A
6.58881e-26	-0.424939	0.886	0.985	9.03655e-22	8	PTPRC
2.96397e-62	-0.426696	0.785	0.943	4.06508e-58	8	RAC2
1.4273e-58	-0.429249	0.526	0.836	1.95754e-54	8	GNAI2
1.74573e-59	-0.429699	0.192	0.486	2.39427e-55	8	ENSCAFG00000045717
2.1758e-39	-0.429974	0.162	0.379	2.98411e-35	8	TNFSF10
9.08148e-29	-0.430887	0.105	0.259	1.24553e-24	8	SLC2A3
6.0924e-52	-0.431293	0.453	0.756	8.35573e-48	8	ANXA6
1.54873e-44	-0.436183	0.373	0.655	2.12409e-40	8	TXNIP
7.98595e-43	-0.437249	0.216	0.459	1.09527e-38	8	DLA-DMB
1.4252e-32	-0.440326	0.282	0.493	1.95466e-28	8	ANXA1
3.42915e-47	-0.440859	0.16	0.396	4.70308e-43	8	SLC25A5
1.36439e-61	-0.441377	0.584	0.865	1.87126e-57	8	CDC42
7.60576e-48	-0.445183	0.332	0.626	1.04313e-43	8	TAPBP
6.90143e-32	-0.445896	0.122	0.291	9.46531e-28	8	SH2D1A
4.10862e-53	-0.447076	0.195	0.472	5.63498e-49	8	G3BP1
2.26439e-89	-0.453355	0.874	0.968	3.10562e-85	8	UBB
6.7574e-59	-0.456816	0.397	0.723	9.26778e-55	8	ENSCAFG00000030873
5.06395e-46	-0.458033	0.286	0.558	6.9452e-42	8	CCND3
6.29447e-46	-0.458384	0.208	0.462	8.63286e-42	8	RPN2
9.91766e-58	-0.464714	0.253	0.562	1.36021e-53	8	TMEM59
3.09873e-94	-0.466608	0.874	0.978	4.24991e-90	8	LAPTM5
6.41306e-37	-0.472146	0.093	0.266	8.79552e-33	8	ENSCAFG00000024323
1.02684e-74	-0.473296	0.941	0.988	1.40831e-70	8	ACTB
2.46682e-78	-0.473998	0.809	0.955	3.38324e-74	8	HSPA8
5.3461e-62	-0.474243	0.461	0.799	7.33217e-58	8	DAZAP2
3.43491e-37	-0.478048	0.284	0.511	4.71097e-33	8	ANXA2
4.34592e-59	-0.478704	0.181	0.464	5.96042e-55	8	SHISA5
8.84097e-50	-0.4801	0.132	0.37	1.21254e-45	8	PDIA6
2.6e-66	-0.482383	0.359	0.692	3.5659e-62	8	ENSCAFG00000003386
3.04679e-62	-0.482729	0.425	0.758	4.17868e-58	8	CD3D
1.27769e-56	-0.483519	0.3	0.612	1.75236e-52	8	MSN
1.03331e-61	-0.486197	0.185	0.476	1.41719e-57	8	MDH1
2.64849e-60	-0.488483	0.156	0.438	3.63241e-56	8	ENSCAFG00000023721
3.12623e-22	-0.492439	0.136	0.273	4.28762e-18	8	CD8B
5.88393e-79	-0.493964	0.862	0.982	8.06981e-75	8	EZR
5.89753e-54	-0.495925	0.312	0.616	8.08846e-50	8	PRDX4
1.9728e-48	-0.501557	0.251	0.517	2.7057e-44	8	ITGB2
2.12009e-67	-0.50211	0.256	0.59	2.9077e-63	8	LAMP1
4.53397e-77	-0.504877	0.761	0.93	6.21834e-73	8	TAGLN2
7.62698e-46	-0.51458	0.096	0.3	1.04604e-41	8	ELOVL5
2.8727e-59	-0.517324	0.347	0.674	3.93991e-55	8	PSAP
9.47634e-46	-0.521548	0.834	0.946	1.29968e-41	8	ACTG1
2.30769e-61	-0.526427	0.538	0.826	3.165e-57	8	TSC22D3
9.41251e-66	-0.530753	0.296	0.63	1.29093e-61	8	DDOST
2.33597e-70	-0.537938	0.328	0.673	3.20378e-66	8	ARPC4
2.15038e-77	-0.539651	0.769	0.959	2.94925e-73	8	DLA-DRA
2.63776e-64	-0.548706	0.446	0.776	3.61768e-60	8	IL2RG
2.18129e-71	-0.550107	0.28	0.619	2.99164e-67	8	ACTR2
2.19716e-47	-0.55187	0.52	0.807	3.0134e-43	8	HSPA5
1.83028e-74	-0.55333	0.446	0.778	2.51023e-70	8	ENSCAFG00000004690
9.84821e-73	-0.556718	0.679	0.928	1.35068e-68	8	ENSCAFG00000000814
1.84781e-66	-0.560243	0.212	0.524	2.53427e-62	8	NDFIP2
1.91813e-86	-0.578395	0.619	0.901	2.63072e-82	8	SLC66A3
6.15224e-64	-0.588839	0.372	0.675	8.4378e-60	8	ENSCAFG00000017475
1.48946e-71	-0.599753	0.3	0.635	2.04279e-67	8	SELPLG
8.15829e-79	-0.601657	0.229	0.57	1.11891e-74	8	ENSCAFG00000013477
1.94465e-42	-0.604475	0.244	0.468	2.66709e-38	8	BST2
5.1498e-39	-0.607383	0.268	0.494	7.06295e-35	8	BCL2A1
4.7767e-54	-0.616664	0.174	0.427	6.55124e-50	8	CTSA
3.64155e-71	-0.617258	0.664	0.897	4.99438e-67	8	CXCR4
1.34205e-81	-0.625752	0.223	0.572	1.84061e-77	8	ENSCAFG00000029777
3.58277e-67	-0.632091	0.608	0.856	4.91377e-63	8	FOS
2.78209e-36	-0.633044	0.204	0.407	3.81563e-32	8	FGL2
1.22164e-71	-0.636769	0.278	0.603	1.67548e-67	8	CALR
6.34125e-92	-0.637122	0.426	0.784	8.69703e-88	8	ARPC5
2.15848e-56	-0.638233	0.431	0.718	2.96036e-52	8	ZFP36
9.77243e-70	-0.640147	0.397	0.717	1.34029e-65	8	SRGN
5.95367e-33	-0.647907	0.26	0.461	8.16545e-29	8	IL2RB
5.15397e-80	-0.655903	0.342	0.707	7.06867e-76	8	PDIA3
2.40821e-105	-0.687003	0.49	0.848	3.30286e-101	8	RHOA
1.09914e-95	-0.687986	0.244	0.62	1.50747e-91	8	ENSCAFG00000044872
2.8344e-78	-0.689576	0.623	0.892	3.88738e-74	8	LCP1
1.07244e-108	-0.717516	0.433	0.818	1.47086e-104	8	ENSCAFG00000000580
4.89735e-96	-0.717784	0.398	0.767	6.71672e-92	8	ENSCAFG00000003012
2.39665e-257	-0.71779	0.996	0.999	3.28701e-253	8	B2M
4.6525e-84	-0.737451	0.337	0.683	6.3809e-80	8	ITM2C
1.305e-73	-0.742687	0.416	0.735	1.78981e-69	8	DLA-DQA1
1.04438e-104	-0.759503	0.279	0.669	1.43237e-100	8	ENSCAFG00000009211
2.46101e-188	-0.894634	0.901	0.994	3.37527e-184	8	DLA88
1.82279e-45	-1.10289	0.142	0.344	2.49995e-41	8	ITGB1

## Sheet: cluster_9
p_val	avg_log2FC	pct.1	pct.2	p_val_adj	cluster	gene
0	2.1962	0.964	0.591	0	9	S100A5
0	1.87978	0.913	0.317	0	9	ITGB1
0	1.75474	0.688	0.121	0	9	LMNA
0	1.70706	0.804	0.218	0	9	LGALS3
0	1.63598	0.926	0.488	0	9	ANXA2
0	1.60255	0.964	0.651	0	9	LGALS1
0	1.49385	0.999	0.916	0	9	VIM
5.47649e-192	1.46816	0.451	0.137	7.51101e-188	9	ADIRF
0	1.40743	0.988	0.768	0	9	S100A8
0	1.37896	0.545	0.084	0	9	ENSCAFG00000014359
1.4196e-296	1.32977	0.959	0.717	1.94699e-292	9	S100A10
0	1.19713	0.598	0.141	0	9	ADA
2.81248e-278	1.18007	0.963	0.697	3.85732e-274	9	SRGN
5.36253e-289	1.16431	0.997	0.933	7.3547e-285	9	CRIP1
0	1.15907	0.381	0.029	0	9	FOXP3
0	1.11282	0.58	0.147	0	9	JDP2
6.3333e-232	1.1015	0.915	0.572	8.68612e-228	9	CAPG
1.26308e-234	1.07481	0.696	0.251	1.73232e-230	9	CTLA4
1.01847e-186	1.06616	0.914	0.533	1.39683e-182	9	AHNAK
3.02768e-267	1.05097	0.98	0.846	4.15246e-263	9	GPX1
4.54242e-201	1.02533	0.63	0.242	6.22993e-197	9	IFI30
3.24399e-219	1.01538	0.719	0.291	4.44913e-215	9	ACOT9
0	0.999777	0.429	0.064	0	9	IKZF2
8.48654e-184	0.938715	0.936	0.654	1.16393e-179	9	ENSCAFG00000017475
1.59784e-196	0.905498	0.997	0.94	2.19144e-192	9	ACTG1
3.10119e-166	0.901804	0.862	0.473	4.25328e-162	9	ANXA1
6.40943e-158	0.893574	0.713	0.34	8.79053e-154	9	ENSCAFG00000046940
1.381e-187	0.885031	0.719	0.297	1.89404e-183	9	GATA3
0	0.869397	0.343	0.039	0	9	CCR4
3.31628e-307	0.850993	0.512	0.113	4.54828e-303	9	MGLL
1.40925e-162	0.848787	0.685	0.294	1.93279e-158	9	CSRP1
7.18984e-227	0.826284	0.993	0.905	9.86087e-223	9	ENSCAFG00000006485
5.27749e-122	0.824585	0.9	0.659	7.23807e-118	9	THY1
1.83594e-133	0.823263	0.719	0.375	2.518e-129	9	OTUD5
0	0.818292	0.345	0.039	0	9	TUBB6
4.09037e-138	0.79521	0.729	0.374	5.60995e-134	9	ETHE1
4.18576e-129	0.781325	0.749	0.398	5.74077e-125	9	OPTN
1.07467e-151	0.780093	0.964	0.833	1.47391e-147	9	CORO1A
2.83371e-139	0.779194	0.909	0.672	3.88643e-135	9	PNP
5.9972e-201	0.773312	0.591	0.191	8.22517e-197	9	NIBAN1
6.45902e-135	0.772648	0.576	0.236	8.85855e-131	9	PRDM1
1.72063e-130	0.766492	0.431	0.146	2.35984e-126	9	RBP4
4.82685e-292	0.760499	0.31	0.047	6.62003e-288	9	GNG3
2.34807e-142	0.754979	0.677	0.305	3.22038e-138	9	NPDC1
6.49914e-167	0.754623	0.958	0.815	8.91357e-163	9	ARHGDIB
9.40544e-173	0.741128	0.97	0.837	1.28996e-168	9	ARPC1B
9.95485e-182	0.73719	0.48	0.146	1.36531e-177	9	TPM4
2.82463e-112	0.728347	0.856	0.562	3.87398e-108	9	PDCD4
4.61727e-155	0.725973	0.412	0.125	6.33258e-151	9	GSDMA
7.45275e-174	0.723217	0.447	0.132	1.02214e-169	9	LRRC8A
6.16135e-150	0.717483	0.96	0.829	8.45029e-146	9	SELENOW
3.58162e-225	0.714966	0.991	0.936	4.91219e-221	9	RAC2
2.36875e-133	0.714913	0.43	0.147	3.24873e-129	9	OASL
8.03507e-125	0.709861	0.962	0.789	1.10201e-120	9	ENSCAFG00000009113
3.85018e-215	0.704135	0.993	0.954	5.28052e-211	9	S100A11
1.06979e-131	0.703476	0.931	0.684	1.46722e-127	9	FXYD5
1.10778e-133	0.686427	0.554	0.216	1.51932e-129	9	ENSCAFG00000041016
3.88252e-108	0.684753	0.778	0.42	5.32487e-104	9	PLEC
3.67003e-109	0.684383	0.866	0.594	5.03345e-105	9	RHOG
0	0.684299	0.319	0.046	0	9	ENSCAFG00000028482
1.21935e-109	0.68268	0.952	0.805	1.67233e-105	9	ENSCAFG00000046009
1.39576e-80	0.67458	0.732	0.438	1.91429e-76	9	JUNB
6.34422e-88	0.67266	0.767	0.449	8.70109e-84	9	BST2
1.11173e-112	0.671801	0.568	0.249	1.52473e-108	9	FAM89B
9.96922e-155	0.669421	0.461	0.149	1.36728e-150	9	CPNE3
1.92477e-111	0.667399	0.831	0.524	2.63983e-107	9	CLTA
8.23288e-110	0.666623	0.528	0.221	1.12914e-105	9	ACTN1
1.42338e-188	0.661643	0.3	0.062	1.95217e-184	9	MMP25
5.84976e-93	0.659513	0.924	0.7	8.02294e-89	9	ZFP36
5.01261e-122	0.654931	0.941	0.787	6.87479e-118	9	CD44
2.98961e-89	0.640864	0.807	0.536	4.10026e-85	9	ENSCAFG00000008221
8.24044e-113	0.63919	0.92	0.755	1.13018e-108	9	GMFG
4.25687e-158	0.638251	0.4	0.115	5.8383e-154	9	ARL4C
2.2543e-92	0.636073	0.83	0.536	3.09177e-88	9	IER2
4.13494e-154	0.632894	0.486	0.161	5.67107e-150	9	GLB1
2.41403e-88	0.624142	0.529	0.252	3.31084e-84	9	PDLIM1
2.48926e-87	0.622926	0.54	0.259	3.41402e-83	9	LGALS9
1.48749e-155	0.622815	0.445	0.139	2.0401e-151	9	ENSCAFG00000009065
3.22004e-143	0.622332	0.984	0.903	4.41628e-139	9	SH3BGRL3
1.28556e-126	0.622304	0.972	0.904	1.76314e-122	9	MYL6
2.85816e-85	0.621983	0.885	0.756	3.91997e-81	9	ABRACL
7.24179e-124	0.621641	0.557	0.227	9.93212e-120	9	FAS
2.99636e-143	0.621562	0.447	0.149	4.10951e-139	9	LPXN
9.90908e-141	0.61781	0.367	0.105	1.35903e-136	9	ADAM19
2.2318e-88	0.610812	0.849	0.616	3.06092e-84	9	SEC11C
5.40442e-114	0.609017	0.991	0.966	7.41216e-110	9	TMSB10
6.23799e-153	0.602998	0.987	0.892	8.5554e-149	9	LSP1
9.20321e-89	0.601096	0.922	0.76	1.26222e-84	9	ENSCAFG00000028613
2.01058e-86	0.597421	0.718	0.417	2.75751e-82	9	C6H16orf54
5.60656e-131	0.593018	0.407	0.133	7.68939e-127	9	SNX20
1.08928e-99	0.585758	0.421	0.163	1.49395e-95	9	ENSCAFG00000025332
9.46971e-81	0.576042	0.804	0.514	1.29877e-76	9	CSK
4.19506e-209	0.575479	0.287	0.053	5.75352e-205	9	AP1S2
8.88186e-66	0.566579	0.577	0.323	1.21815e-61	9	GAPDH
3.8568e-89	0.563774	0.568	0.266	5.2896e-85	9	IQSEC1
9.94839e-146	0.554187	0.374	0.108	1.36442e-141	9	APOBEC3Z3
4.40397e-77	0.549906	0.703	0.418	6.04004e-73	9	DBI
2.20411e-127	0.54856	1	0.986	3.02294e-123	9	ACTB
5.80308e-99	0.547774	0.961	0.868	7.95892e-95	9	CNN2
6.68148e-96	0.547579	0.459	0.189	9.16364e-92	9	ANAPC2
4.61788e-86	0.547143	0.664	0.35	6.33342e-82	9	RIPK3
4.68688e-79	0.545942	0.651	0.346	6.42806e-75	9	ISG20
1.85782e-87	0.541454	0.928	0.814	2.54799e-83	9	ENSCAFG00000046564
2.80681e-94	0.53994	0.934	0.765	3.84954e-90	9	CLIC1
8.08178e-85	0.53349	0.451	0.196	1.10842e-80	9	KLF10
1.33264e-108	0.525925	0.442	0.164	1.82772e-104	9	ARID5B
3.20165e-73	0.524703	0.738	0.444	4.39106e-69	9	FLI1
6.34756e-103	0.524541	0.423	0.158	8.70567e-99	9	SERPINB1
6.27369e-72	0.52407	0.77	0.5	8.60436e-68	9	VPS28
1.1146e-83	0.521717	0.924	0.766	1.52867e-79	9	ARPC5
8.15905e-77	0.521415	0.404	0.171	1.11901e-72	9	MX2
1.1155e-85	0.511401	0.32	0.115	1.52991e-81	9	XAF1
2.01129e-57	0.510768	0.732	0.494	2.75848e-53	9	SEC61B
2.69232e-75	0.510735	0.567	0.288	3.69252e-71	9	GYPC
3.60918e-37	0.507836	0.837	0.724	4.95e-33	9	UCP2
2.1402e-75	0.499244	0.524	0.253	2.93528e-71	9	C9H17orf99
8.74438e-62	0.498512	0.76	0.519	1.19929e-57	9	GSTO1
1.57776e-72	0.49728	0.883	0.704	2.1639e-68	9	ENSCAFG00000043577
6.93755e-72	0.497129	0.68	0.382	9.51485e-68	9	PLIN2
1.88527e-64	0.49646	0.858	0.653	2.58564e-60	9	ARPC4
6.76481e-74	0.495579	0.535	0.266	9.27794e-70	9	ENSCAFG00000016333
6.0969e-69	0.494938	0.567	0.302	8.3619e-65	9	ATOX1
2.4863e-75	0.494877	0.657	0.348	3.40996e-71	9	SLC9A3R1
7.70522e-59	0.493449	0.694	0.434	1.05677e-54	9	CAST
5.2684e-49	0.490229	0.461	0.252	7.22561e-45	9	NFKBIA
1.22102e-93	0.486474	0.412	0.159	1.67463e-89	9	GBGT1
1.12953e-68	0.484364	0.604	0.329	1.54915e-64	9	CD48
1.56081e-76	0.48221	0.663	0.357	2.14065e-72	9	SYTL1
1.99169e-72	0.48105	0.315	0.12	2.7316e-68	9	GOLIM4
2.23982e-47	0.472521	0.741	0.516	3.07192e-43	9	TSPO
5.17156e-73	0.47152	0.483	0.224	7.0928e-69	9	SUN1
9.13351e-71	0.468446	0.409	0.18	1.25266e-66	9	F12
3.54574e-63	0.46587	0.633	0.357	4.86299e-59	9	PSTPIP1
4.54208e-91	0.465515	0.433	0.174	6.22947e-87	9	IRF5
4.77498e-95	0.46388	0.268	0.081	6.54888e-91	9	SAMSN1
2.077e-80	0.46308	0.484	0.217	2.8486e-76	9	ST3GAL6
1.79969e-61	0.461513	0.546	0.287	2.46827e-57	9	ICOS
5.77413e-110	0.45769	0.35	0.112	7.91922e-106	9	ZNRF1
5.27561e-64	0.457106	0.72	0.435	7.23551e-60	9	IL16
2.02914e-63	0.456713	0.755	0.476	2.78297e-59	9	ACTN4
5.10112e-57	0.454872	0.681	0.417	6.99618e-53	9	HMGN3
1.11006e-56	0.450629	0.566	0.317	1.52245e-52	9	PGLS
1.49664e-67	0.449555	0.671	0.382	2.05265e-63	9	SLC9A9
8.8222e-61	0.448575	0.884	0.725	1.20996e-56	9	ARPC3
7.63703e-75	0.445983	0.3	0.11	1.04742e-70	9	IFI44
1.10345e-50	0.443353	0.817	0.643	1.51338e-46	9	ENSCAFG00000006913
1.11279e-73	0.443081	0.382	0.161	1.52619e-69	9	ACSS2
4.32795e-65	0.442404	0.756	0.46	5.93578e-61	9	PDLIM2
8.61558e-81	0.441374	0.978	0.878	1.18163e-76	9	LCP1
1.4077e-71	0.441305	0.415	0.181	1.93066e-67	9	MPST
7.23278e-49	0.441045	0.74	0.505	9.91976e-45	9	WDR1
8.91588e-56	0.439609	0.671	0.4	1.22281e-51	9	SLA
1.19012e-87	0.437472	0.382	0.145	1.63225e-83	9	ENSCAFG00000044300
3.97019e-55	0.435699	0.666	0.408	5.44512e-51	9	RSU1
1.01794e-48	0.434878	0.779	0.541	1.3961e-44	9	SMC6
2.84539e-48	0.433816	0.713	0.458	3.90246e-44	9	S1PR1
1.82883e-53	0.433704	0.725	0.471	2.50824e-49	9	TNFRSF25
2.06476e-54	0.432454	0.554	0.309	2.83181e-50	9	RDX
1.15954e-66	0.431347	0.39	0.171	1.59031e-62	9	RABGAP1L
2.09217e-62	0.430955	0.475	0.229	2.86941e-58	9	SH3BP1
5.89081e-73	0.430723	0.433	0.191	8.07925e-69	9	PRR5
1.81043e-59	0.428997	0.58	0.322	2.483e-55	9	ENSCAFG00000002015
1.75286e-53	0.42843	0.472	0.248	2.40405e-49	9	ESYT1
8.23122e-76	0.427588	0.315	0.116	1.12891e-71	9	SAMHD1
1.33202e-73	0.427433	0.353	0.14	1.82686e-69	9	ENSCAFG00000029462
2.19571e-56	0.427155	0.615	0.347	3.01141e-52	9	ARRDC2
8.39539e-76	0.424052	0.985	0.939	1.15143e-71	9	CFL1
8.31432e-50	0.420344	0.677	0.431	1.14031e-45	9	RAB11A
4.06125e-55	0.417694	0.814	0.569	5.57e-51	9	ZGPAT
9.62986e-66	0.417089	0.43	0.196	1.32074e-61	9	TRIM25
8.61263e-48	0.41554	0.61	0.38	1.18122e-43	9	SLC25A5
3.2167e-73	0.415084	0.986	0.921	4.4117e-69	9	TAGLN2
4.05983e-82	0.413098	0.28	0.093	5.56806e-78	9	SPATS2L
1.68869e-67	0.412974	0.467	0.221	2.31604e-63	9	IRF3
7.62986e-55	0.411739	0.522	0.28	1.04644e-50	9	ETFB
7.26651e-40	0.411448	0.474	0.277	9.96602e-36	9	GLRX
1.97251e-59	0.411141	0.581	0.318	2.70529e-55	9	MAP4K1
2.32074e-63	0.410661	0.434	0.203	3.18289e-59	9	ESYT3
3.48114e-59	0.410591	0.455	0.222	4.77439e-55	9	ENSCAFG00000031278
1.4827e-48	0.409427	0.598	0.353	2.03353e-44	9	RCSD1
8.39371e-52	0.407237	0.432	0.216	1.1512e-47	9	TOX
6.14199e-82	0.401521	0.301	0.104	8.42374e-78	9	DAPP1
1.78828e-46	0.400046	0.815	0.593	2.45262e-42	9	MSN
8.09788e-44	0.399116	0.707	0.467	1.11062e-39	9	UNC93B1
2.405e-115	0.393265	0.999	0.984	3.29846e-111	9	ENSCAFG00000037735
8.79919e-52	0.392444	0.555	0.31	1.20681e-47	9	RNH1
1.49136e-43	0.392196	0.884	0.704	2.0454e-39	9	STK4
1.07973e-44	0.39138	0.75	0.519	1.48085e-40	9	ENSCAFG00000005287
2.75929e-59	0.389319	0.455	0.221	3.78436e-55	9	TMEM106C
7.90487e-72	0.388612	0.342	0.135	1.08415e-67	9	CST7
8.36673e-63	0.387419	0.953	0.875	1.1475e-58	9	H3-3A
1.37672e-58	0.383837	0.964	0.872	1.88818e-54	9	ENSCAFG00000042598
1.25542e-45	0.382778	0.58	0.343	1.72181e-41	9	MTPN
4.82336e-77	0.38258	0.342	0.129	6.61524e-73	9	PLSCR3
8.10524e-59	0.382025	0.329	0.139	1.11163e-54	9	ENSCAFG00000023111
3.90903e-49	0.38198	0.538	0.298	5.36124e-45	9	NBR1
1.53059e-56	0.38026	0.513	0.265	2.0992e-52	9	EPHX1
1.33595e-85	0.377282	0.26	0.081	1.83226e-81	9	RNPEP
1.25195e-53	0.376039	0.439	0.219	1.71706e-49	9	CMTM7
4.88479e-49	0.372815	0.406	0.203	6.69949e-45	9	CHST7
5.14134e-41	0.372444	0.739	0.513	7.05135e-37	9	PPP1CA
7.02415e-43	0.372356	0.89	0.78	9.63363e-39	9	ENSCAFG00000046442
2.30314e-42	0.370355	0.741	0.519	3.15876e-38	9	ATP5F1C
4.77015e-56	0.370331	0.469	0.236	6.54226e-52	9	KCNAB2
7.85416e-43	0.370122	0.785	0.549	1.0772e-38	9	ENSCAFG00000013477
9.97024e-49	0.368206	0.308	0.139	1.36742e-44	9	IFI44L
2.17997e-39	0.367969	0.601	0.38	2.98983e-35	9	TAX1BP3
5.23346e-50	0.366541	0.57	0.32	7.17769e-46	9	TWF2
2.42882e-40	0.366197	0.835	0.678	3.33112e-36	9	ENSCAFG00000014648
3.64851e-65	0.36577	0.334	0.135	5.00394e-61	9	TIAM1
1.26851e-42	0.364569	0.849	0.643	1.73976e-38	9	GNB2
8.92555e-43	0.363143	0.578	0.347	1.22414e-38	9	NAP1L1
1.95448e-42	0.363102	0.75	0.504	2.68056e-38	9	CYFIP2
1.53644e-25	0.362375	0.293	0.166	2.10722e-21	9	ENSCAFG00000000502
5.4411e-45	0.359502	0.354	0.176	7.46247e-41	9	SYTL3
1.41871e-45	0.359341	0.906	0.785	1.94576e-41	9	NME2
8.38589e-39	0.358608	0.379	0.199	1.15013e-34	9	SAMD9L
1.76831e-60	0.356391	0.459	0.22	2.42524e-56	9	MYH7
3.21827e-52	0.355753	0.383	0.183	4.41385e-48	9	R3HDM4
1.42241e-50	0.355654	0.281	0.12	1.95083e-46	9	ENSCAFG00000019812
2.33687e-44	0.355028	0.571	0.337	3.20501e-40	9	SEMA4A
1.52185e-51	0.354564	0.992	0.949	2.08722e-47	9	FTH1
1.1714e-48	0.353981	0.466	0.244	1.60657e-44	9	MYO1F
3.10306e-38	0.353859	0.566	0.343	4.25585e-34	9	UBE2L6
3.29914e-43	0.353457	0.421	0.221	4.52478e-39	9	ENSCAFG00000014028
8.3324e-49	0.353252	0.401	0.199	1.14279e-44	9	LASP1
1.16183e-56	0.352065	0.31	0.13	1.59346e-52	9	BCL3
1.12165e-49	0.350913	0.314	0.141	1.53835e-45	9	HNRNPLL
8.87353e-36	0.350797	0.848	0.643	1.217e-31	9	AKAP13
2.11703e-37	0.3502	0.7	0.491	2.90351e-33	9	ENSCAFG00000002179
4.5769e-75	0.347889	0.271	0.092	6.27722e-71	9	FABP3
4.33733e-36	0.34716	0.778	0.584	5.94865e-32	9	ENSCAFG00000043616
2.70628e-37	0.347006	0.67	0.446	3.71166e-33	9	SHISA5
1.6349e-49	0.346224	0.357	0.168	2.24226e-45	9	ENSCAFG00000013855
1.4716e-32	0.344705	0.736	0.542	2.0183e-28	9	ENSCAFG00000032363
2.45978e-58	0.342984	0.329	0.14	3.37359e-54	9	PPP2R5A
1.68523e-52	0.342427	0.36	0.166	2.3113e-48	9	IFFO2
2.54277e-52	0.342401	0.398	0.19	3.48741e-48	9	CCM2
3.91709e-51	0.340483	0.468	0.24	5.37228e-47	9	DNASE1L1
2.65811e-39	0.339335	0.745	0.508	3.6456e-35	9	DHRS7
2.35321e-46	0.338478	0.573	0.326	3.22743e-42	9	IL17RA
2.14662e-51	0.337707	0.5	0.262	2.94409e-47	9	HK1
1.63374e-59	0.335423	0.313	0.128	2.24067e-55	9	ANXA4
8.17547e-23	0.334905	0.405	0.255	1.12127e-18	9	ENSCAFG00000024323
1.91892e-29	0.331722	0.591	0.389	2.63179e-25	9	EVA1B
3.75008e-52	0.331027	0.256	0.104	5.14323e-48	9	PDGFRL
9.07009e-33	0.329608	0.877	0.702	1.24396e-28	9	FMNL1
4.72364e-42	0.329564	0.524	0.301	6.47847e-38	9	MVP
7.16399e-48	0.328887	0.321	0.146	9.82542e-44	9	KCTD12
3.884e-38	0.327717	0.398	0.213	5.32691e-34	9	MXD4
7.79148e-62	0.327689	0.28	0.106	1.0686e-57	9	SLCO3A1
6.01894e-40	0.326961	0.471	0.262	8.25497e-36	9	MVB12A
4.00355e-36	0.326049	0.609	0.385	5.49087e-32	9	CYTH1
1.678e-39	0.324981	0.324	0.16	2.30138e-35	9	CRIP2
3.93857e-45	0.324883	0.448	0.237	5.40175e-41	9	PCBP4
9.45545e-32	0.324056	0.469	0.282	1.29681e-27	9	DBP
6.06896e-34	0.323729	0.811	0.628	8.32358e-30	9	VAMP8
9.80055e-40	0.323387	0.479	0.267	1.34415e-35	9	ACP5
1.38109e-66	0.323339	0.264	0.094	1.89417e-62	9	S1PR4
4.26823e-46	0.320184	0.323	0.149	5.85388e-42	9	FBXO6
5.09057e-31	0.319066	0.559	0.357	6.98172e-27	9	ENSCAFG00000042747
1.97498e-40	0.318425	0.681	0.447	2.70869e-36	9	SP140
1.67684e-33	0.317531	0.72	0.492	2.29979e-29	9	DEF6
1.37629e-32	0.315315	0.648	0.437	1.88758e-28	9	RBX1
4.59208e-36	0.315201	0.501	0.296	6.29804e-32	9	PGD
1.35074e-48	0.314393	0.309	0.138	1.85254e-44	9	PECR
7.33613e-45	0.313818	0.368	0.181	1.00615e-40	9	RAB37
4.66956e-33	0.313503	0.854	0.671	6.40429e-29	9	CD5
6.10032e-42	0.310306	0.54	0.311	8.36659e-38	9	CTSB
4.66252e-35	0.309543	0.856	0.656	6.39464e-31	9	REEP5
4.10469e-38	0.308973	0.604	0.383	5.62958e-34	9	PFN1
8.96111e-38	0.307064	0.36	0.187	1.22902e-33	9	USP39
2.55642e-48	0.306796	0.356	0.167	3.50613e-44	9	TOB1
2.24601e-34	0.305788	0.36	0.194	3.0804e-30	9	PAFAH1B3
3.83421e-36	0.30386	0.424	0.238	5.25862e-32	9	PPP1R9B
2.55609e-31	0.303619	0.678	0.47	3.50568e-27	9	PSMB4
2.42194e-44	0.303585	0.31	0.143	3.32169e-40	9	ZMIZ1
5.61204e-59	0.303385	0.264	0.1	7.69691e-55	9	PCTP
7.24896e-36	0.302636	0.48	0.273	9.94194e-32	9	RPS6KA1
3.39606e-26	0.301531	0.578	0.397	4.65769e-22	9	ENSCAFG00000046600
8.6768e-30	0.301425	0.765	0.558	1.19002e-25	9	PPP1R18
9.13383e-37	0.301163	0.418	0.229	1.2527e-32	9	TRIB2
9.83284e-37	0.300972	0.83	0.615	1.34857e-32	9	SELPLG
9.24189e-31	0.300621	0.709	0.5	1.26753e-26	9	MYD88
6.15892e-34	0.300588	0.322	0.167	8.44696e-30	9	TMEM263
2.43354e-49	0.30046	0.348	0.159	3.33761e-45	9	ATP6V0D1
2.15281e-33	0.299917	0.555	0.342	2.95257e-29	9	GGTA1
6.77753e-52	0.297269	0.35	0.158	9.29538e-48	9	CAMKK2
3.49591e-36	0.296869	0.573	0.346	4.79463e-32	9	LTA4H
1.49342e-38	0.294457	0.502	0.287	2.04822e-34	9	FAM107B
6.68898e-40	0.292184	0.319	0.154	9.17393e-36	9	MBOAT1
6.18031e-38	0.292155	0.366	0.19	8.4763e-34	9	APOBR
2.11573e-30	0.291571	0.77	0.552	2.90173e-26	9	SNX3
2.48838e-27	0.291271	0.546	0.351	3.41281e-23	9	UBE2L3
4.04801e-29	0.29078	0.851	0.672	5.55185e-25	9	FLOT1
4.21103e-29	0.289895	0.845	0.667	5.77543e-25	9	CDC42SE1
3.56496e-35	0.289496	0.833	0.627	4.88935e-31	9	HCLS1
2.2844e-27	0.289417	0.768	0.596	3.13306e-23	9	TRAF3IP3
1.59843e-49	0.28929	0.257	0.105	2.19225e-45	9	MAP2K3
1.84029e-13	0.288865	0.999	0.996	2.52396e-09	9	MT-CO1
3.04001e-35	0.288612	0.589	0.365	4.16938e-31	9	NCKAP1L
1.66117e-49	0.288475	0.336	0.152	2.27829e-45	9	PTPRE
2.29734e-32	0.288163	0.451	0.261	3.1508e-28	9	MPG
6.70733e-26	0.287838	0.812	0.644	9.19911e-22	9	ENSCAFG00000047391
1.44329e-33	0.286668	0.52	0.314	1.97947e-29	9	HDAC1
1.97552e-31	0.284826	0.903	0.748	2.70942e-27	9	ENSCAFG00000003012
4.9453e-28	0.284778	0.556	0.357	6.78248e-24	9	RALY
4.50685e-25	0.28389	0.949	0.882	6.18115e-21	9	ENSCAFG00000004589
3.08079e-24	0.283643	0.845	0.674	4.2253e-20	9	SECISBP2
1.01202e-25	0.283417	0.758	0.577	1.38799e-21	9	COX5A
1.24633e-37	0.282887	0.478	0.268	1.70934e-33	9	CIB1
6.8991e-33	0.282489	0.682	0.454	9.46212e-29	9	SLBP
7.53871e-30	0.282457	0.965	0.934	1.03393e-25	9	LY6E
8.38416e-29	0.282185	0.491	0.302	1.14989e-24	9	ENSCAFG00000047865
5.87534e-34	0.279388	0.427	0.24	8.05803e-30	9	ILK
3.0865e-29	0.279352	0.535	0.339	4.23314e-25	9	MGST3
2.09866e-42	0.278827	0.275	0.123	2.87831e-38	9	RAB11FIP1
1.7492e-37	0.278067	0.272	0.127	2.39903e-33	9	MAZ
5.62945e-37	0.278037	0.414	0.222	7.72079e-33	9	DESI1
2.15408e-39	0.276044	0.988	0.934	2.95432e-35	9	CALM1
1.22828e-23	0.275628	0.73	0.55	1.68459e-19	9	ENSCAFG00000029155
3.77217e-28	0.275336	0.891	0.74	5.17353e-24	9	ANXA6
2.55571e-30	0.274049	0.937	0.783	3.50515e-26	9	FLNA
4.73545e-35	0.273572	0.318	0.16	6.49467e-31	9	ENSCAFG00000030875
7.18406e-31	0.273546	0.459	0.273	9.85294e-27	9	AP1S1
7.19409e-26	0.273484	0.567	0.371	9.8667e-22	9	ADD1
6.62732e-31	0.273449	0.423	0.244	9.08937e-27	9	APOL5
5.16506e-33	0.273107	0.287	0.143	7.08388e-29	9	IQGAP2
2.62162e-30	0.272718	0.471	0.281	3.59555e-26	9	PPIE
5.02023e-35	0.271312	0.477	0.275	6.88524e-31	9	TRAPPC1
2.82723e-37	0.270562	0.413	0.222	3.87755e-33	9	GLRX3
3.45475e-30	0.269116	0.944	0.852	4.7382e-26	9	CDC42
3.8639e-41	0.268851	0.29	0.133	5.29934e-37	9	ORAI2
3.58987e-32	0.268224	0.518	0.312	4.92351e-28	9	AP2S1
5.42307e-25	0.267242	0.848	0.713	7.43773e-21	9	COX5B
2.52671e-40	0.266945	0.407	0.213	3.46538e-36	9	ECH1
9.03143e-24	0.266782	0.653	0.472	1.23866e-19	9	NDUFB8
2.00416e-28	0.265999	0.469	0.286	2.74871e-24	9	CASP6
4.84905e-35	0.26594	0.468	0.262	6.65047e-31	9	ARHGEF6
8.35782e-25	0.265348	0.731	0.55	1.14628e-20	9	ENSCAFG00000042877
1.79747e-32	0.26494	0.589	0.368	2.46523e-28	9	CACYBP
2.15436e-27	0.263104	0.464	0.284	2.9547e-23	9	ECI1
4.62353e-27	0.262558	0.814	0.609	6.34117e-23	9	UNC119
5.23861e-35	0.262529	0.681	0.435	7.18475e-31	9	PHACTR2
1.80942e-29	0.261939	0.642	0.422	2.48162e-25	9	CRYBG1
1.29478e-36	0.261703	0.321	0.16	1.77579e-32	9	CIB2
2.67554e-29	0.261374	0.918	0.821	3.6695e-25	9	GNAI2
6.55882e-43	0.26132	0.258	0.112	8.99542e-39	9	EXOC8
4.78711e-26	0.261084	0.642	0.438	6.56552e-22	9	NDUFS2
3.41396e-33	0.260828	0.5	0.295	4.68225e-29	9	PSMA5
2.24537e-27	0.260078	0.695	0.488	3.07953e-23	9	TNFRSF14
1.36372e-31	0.259588	0.953	0.865	1.87034e-27	9	YWHAB
1.23318e-24	0.259527	0.676	0.487	1.69131e-20	9	ENSCAFG00000044483
2.28656e-21	0.259508	0.773	0.6	3.13602e-17	9	ACTR2
7.34755e-30	0.259385	0.844	0.655	1.00772e-25	9	PSAP
4.19926e-37	0.258977	0.271	0.127	5.75928e-33	9	LXN
2.42529e-34	0.258635	0.299	0.148	3.32629e-30	9	TRIM14
1.09779e-29	0.258313	0.416	0.24	1.50561e-25	9	SH3GLB2
2.30104e-32	0.258121	0.45	0.259	3.15588e-28	9	ENSCAFG00000016095
1.37197e-38	0.257648	0.253	0.113	1.88165e-34	9	SERTAD1
4.81326e-31	0.257285	0.976	0.938	6.60139e-27	9	PLAC8
1.83854e-34	0.256884	0.359	0.19	2.52156e-30	9	ENSCAFG00000007340
5.1345e-31	0.256409	0.345	0.187	7.04197e-27	9	GTF3C1
2.8486e-24	0.255407	0.681	0.483	3.90685e-20	9	CDC42SE2
5.92367e-30	0.255231	0.455	0.268	8.12431e-26	9	ARPC5L
3.03539e-25	0.254611	0.713	0.516	4.16303e-21	9	NDUFB4
6.08062e-34	0.254456	0.369	0.198	8.33957e-30	9	MAN1A1
4.59015e-35	0.254349	0.4	0.214	6.29539e-31	9	CDKN2D
3.65875e-36	0.253173	0.357	0.184	5.01797e-32	9	ASPSCR1
1.58505e-28	0.251744	0.376	0.214	2.1739e-24	9	ASXL1
8.48608e-25	0.251743	0.825	0.648	1.16387e-20	9	ENSCAFG00000009211
9.9229e-20	0.251493	0.588	0.415	1.36093e-15	9	H2AZ2
1.89421e-22	0.251015	0.79	0.6	2.59791e-18	9	ENSCAFG00000044872
0.00757796	-0.25104	0.289	0.301	1	9	TOP2B
0.00171892	-0.252773	0.416	0.409	1	9	PNO1
0.000649147	-0.254035	0.252	0.272	1	9	GNPDA1
1.46706e-44	-0.255777	0.979	0.955	2.01207e-40	9	RPS12
1.04325e-27	-0.25653	1	0.999	1.43082e-23	9	DLA-64
0.00145866	-0.258246	0.501	0.481	1	9	SNRNP200
6.62648e-07	-0.25888	0.643	0.625	0.00908821	9	ENSCAFG00000024514
2.279e-05	-0.259407	0.329	0.351	0.312565	9	SF3B5
1.14959e-06	-0.26053	0.805	0.746	0.0157666	9	PM20D2
0.00616331	-0.260563	0.27	0.283	1	9	THEMIS
1.37351e-05	-0.260874	0.471	0.468	0.188377	9	TOMM6
5.72816e-56	-0.2621	0.981	0.958	7.85617e-52	9	RPS10
1.83181e-08	-0.262311	0.899	0.845	0.000251232	9	FOS
8.91363e-77	-0.264427	0.996	0.976	1.2225e-72	9	RPS14
0.000134257	-0.266106	0.551	0.525	1	9	BCAP31
1.11521e-32	-0.266459	0.972	0.94	1.52952e-28	9	NACA
0.00929998	-0.266997	0.279	0.285	1	9	THAP5
6.53358e-07	-0.268546	0.289	0.332	0.00896081	9	SIVA1
1.37625e-21	-0.269791	0.988	0.986	1.88753e-17	9	MT-ATP6
0.000456283	-0.269994	0.436	0.443	1	9	PLD3
1.71708e-07	-0.270511	0.605	0.608	0.00235498	9	GPSM3
2.06166e-17	-0.271672	0.925	0.888	2.82757e-13	9	ENSCAFG00000046815
6.63574e-11	-0.274162	0.909	0.874	9.10092e-07	9	SF3B1
3.66239e-33	-0.276374	0.963	0.933	5.02296e-29	9	RPL12
3.41479e-33	-0.277849	0.969	0.93	4.68338e-29	9	RPL7
0.000368001	-0.278821	0.526	0.506	1	9	DHX36
6.72993e-05	-0.279354	0.395	0.402	0.923009	9	GPN3
1.13864e-06	-0.280794	0.685	0.647	0.0156165	9	EIF3G
2.70019e-06	-0.28162	0.529	0.515	0.0370331	9	ABHD17A
0.00211225	-0.281623	0.376	0.377	1	9	NOLC1
4.32217e-66	-0.282875	0.987	0.96	5.92786e-62	9	UBA52
0.00553072	-0.283269	0.273	0.28	1	9	CNPY3
8.51216e-06	-0.284189	0.7	0.673	0.116744	9	OGT
6.84777e-06	-0.284432	0.461	0.459	0.0939172	9	C1QBP
1.60984e-21	-0.285912	0.908	0.887	2.2079e-17	9	RPL21
1.11459e-13	-0.287289	0.843	0.817	1.52866e-09	9	HNRNPDL
0.00811995	-0.290993	0.767	0.697	1	9	TRIM22
1.4226e-06	-0.292526	0.211	0.258	0.019511	9	SURF2
0.000402721	-0.293476	0.302	0.318	1	9	MCMBP
6.85964e-65	-0.298628	0.992	0.98	9.40799e-61	9	RPL13A
9.66242e-06	-0.29932	0.598	0.571	0.13252	9	P4HB
1.75095e-07	-0.301305	0.835	0.795	0.00240142	9	HSPA5
0.0016776	-0.301507	0.318	0.326	1	9	STAG2
3.73006e-06	-0.305602	0.627	0.604	0.0511578	9	PRDX4
1.62293e-11	-0.306039	0.77	0.734	2.22585e-07	9	ENSCAFG00000014751
0.000248839	-0.306889	0.489	0.476	1	9	DNTTIP2
5.76909e-09	-0.309346	0.541	0.54	7.91231e-05	9	OGA
1.0737e-72	-0.310967	0.979	0.956	1.47259e-68	9	RPL35A
2.92189e-55	-0.314165	0.965	0.947	4.00737e-51	9	RPL35
1.37305e-08	-0.315516	0.5	0.509	0.000188313	9	ENSCAFG00000045167
8.33538e-05	-0.317097	0.519	0.495	1	9	DDX6
1.14838e-09	-0.317756	0.688	0.682	1.575e-05	9	ENSCAFG00000025115
0.000176371	-0.318417	0.571	0.549	1	9	SERINC3
4.99342e-55	-0.318624	0.988	0.962	6.84847e-51	9	RPSA
7.79716e-07	-0.319298	0.79	0.728	0.0106938	9	HSP90B1
4.51586e-07	-0.320258	0.472	0.473	0.0061935	9	PPP1R2
1.19424e-05	-0.32041	0.224	0.261	0.16379	9	FKBP2
1.11356e-06	-0.321463	0.632	0.605	0.0152724	9	NUCB2
1.7717e-49	-0.322306	0.979	0.957	2.42988e-45	9	RPS4X
0.00451341	-0.324169	0.357	0.36	1	9	RANBP2
1.64964e-09	-0.324837	0.632	0.625	2.26248e-05	9	SRSF10
6.96799e-49	-0.327207	0.963	0.933	9.55659e-45	9	RPS27A
1.69607e-05	-0.327656	0.357	0.376	0.232616	9	USP11
0.000830415	-0.328905	0.467	0.454	1	9	ERBIN
8.35126e-68	-0.331073	0.985	0.964	1.14538e-63	9	RPL18
5.18906e-95	-0.331537	0.993	0.975	7.11679e-91	9	RPS23
1.56094e-06	-0.332555	0.216	0.265	0.0214083	9	BAIAP3
3.18914e-26	-0.332639	0.966	0.943	4.37391e-22	9	RPS24
1.44354e-12	-0.332892	0.579	0.596	1.97982e-08	9	FUS
8.18574e-07	-0.333232	0.469	0.48	0.0112267	9	RBM33
1.87793e-11	-0.33427	0.811	0.782	2.57558e-07	9	TRA2B
6.75127e-78	-0.336362	0.986	0.965	9.25937e-74	9	RPS15A
2.35397e-07	-0.33657	0.329	0.36	0.00322848	9	TSPAN3
3.80024e-06	-0.340695	0.418	0.43	0.0521203	9	PDIA4
0.00760808	-0.342655	0.28	0.285	1	9	SH2D1A
1.68411e-91	-0.349225	0.994	0.974	2.30976e-87	9	RPL8
1.65263e-06	-0.349315	0.402	0.422	0.0226658	9	FUCA1
6.63122e-10	-0.350098	0.226	0.29	9.09472e-06	9	DKC1
4.71913e-34	-0.352753	0.921	0.897	6.47228e-30	9	EIF4B
5.88966e-30	-0.35339	0.878	0.859	8.07767e-26	9	SNRPG
7.7911e-23	-0.354333	0.985	0.981	1.06855e-18	9	PTPRC
1.02582e-71	-0.355671	0.988	0.968	1.40692e-67	9	RPS28
2.19663e-53	-0.356298	0.98	0.953	3.01268e-49	9	ENSCAFG00000043193
1.18062e-70	-0.357047	0.986	0.972	1.61921e-66	9	RPS11
8.07106e-07	-0.35821	0.238	0.283	0.0110695	9	PPM1D
4.5195e-21	-0.359437	0.823	0.815	6.19849e-17	9	TSC22D3
3.5056e-06	-0.360378	0.239	0.283	0.0480794	9	SMC1A
5.56727e-08	-0.360638	0.364	0.396	0.000763551	9	DTX3L
4.67361e-101	-0.364493	0.993	0.972	6.40985e-97	9	RPL14
7.59551e-89	-0.365366	0.984	0.961	1.04172e-84	9	RPL9
1.43896e-59	-0.366869	0.977	0.938	1.97354e-55	9	ENSCAFG00000008290
1.89106e-07	-0.368617	0.289	0.333	0.00259359	9	ZMYM1
4.76503e-09	-0.370138	0.255	0.309	6.53524e-05	9	ENSCAFG00000041056
2.45272e-11	-0.370769	0.661	0.653	3.36391e-07	9	ENSCAFG00000015394
1.09721e-06	-0.371966	0.274	0.314	0.0150482	9	TMEM154
6.11321e-33	-0.372059	0.889	0.865	8.38427e-29	9	ENSCAFG00000015834
2.38128e-06	-0.373841	0.413	0.421	0.0326592	9	LY9
2.0155e-09	-0.374042	0.354	0.404	2.76426e-05	9	TLK1
2.13414e-15	-0.37502	0.69	0.677	2.92697e-11	9	RPS21
9.59452e-08	-0.37571	0.219	0.268	0.00131589	9	ADPRS
5.95242e-86	-0.375945	0.972	0.948	8.16374e-82	9	ENSCAFG00000043730
1.40803e-10	-0.376206	0.365	0.413	1.93111e-06	9	NME1
1.85516e-07	-0.376271	0.463	0.472	0.00254435	9	RBL2
6.06275e-42	-0.380158	0.942	0.925	8.31506e-38	9	ENSCAFG00000018784
0.000134738	-0.380623	0.323	0.338	1	9	PIK3R1
1.762e-08	-0.381303	0.204	0.261	0.000241658	9	TUT4
7.49108e-81	-0.382324	0.981	0.956	1.0274e-76	9	RPS13
1.03522e-80	-0.382588	0.993	0.983	1.41981e-76	9	EIF1
1.59499e-85	-0.383663	0.983	0.951	2.18753e-81	9	RPL23
8.00439e-78	-0.384387	0.974	0.948	1.0978e-73	9	RPS5
2.26812e-10	-0.384955	0.307	0.358	3.11072e-06	9	APEX1
5.98969e-82	-0.387132	0.984	0.963	8.21486e-78	9	ENSCAFG00000007990
3.95424e-06	-0.387428	0.311	0.342	0.0542324	9	HERC1
6.90889e-81	-0.388212	0.971	0.946	9.47554e-77	9	ENSCAFG00000046992
1.29134e-12	-0.388743	0.274	0.352	1.77107e-08	9	ENSCAFG00000032662
1.49703e-07	-0.389046	0.435	0.454	0.00205317	9	MT-ND3
1.2348e-58	-0.39015	0.941	0.92	1.69353e-54	9	ENSCAFG00000042835
1.85245e-08	-0.390923	0.305	0.354	0.000254064	9	NOP56
2.69275e-64	-0.392428	0.96	0.932	3.69311e-60	9	RPL22
7.53372e-34	-0.392965	0.905	0.87	1.03325e-29	9	ENSCAFG00000044682
6.9605e-10	-0.395803	0.561	0.578	9.54633e-06	9	KLF3
6.60638e-07	-0.398901	0.292	0.329	0.00906064	9	LENG8
6.9693e-07	-0.399671	0.308	0.339	0.0095584	9	PRKCQ
1.69142e-97	-0.400753	0.993	0.976	2.31978e-93	9	EEF1A1
3.35419e-08	-0.401392	0.279	0.321	0.000460027	9	RCAN3
3.46138e-123	-0.407023	0.996	0.981	4.74728e-119	9	RPS7
3.40349e-10	-0.411114	0.191	0.263	4.66788e-06	9	MGA
5.31858e-08	-0.411131	0.24	0.297	0.000729443	9	CBLB
1.72536e-12	-0.412682	0.334	0.394	2.36633e-08	9	IMPDH2
1.56837e-12	-0.414863	0.523	0.557	2.15102e-08	9	PRPF8
1.20343e-11	-0.416692	0.459	0.496	1.6505e-07	9	NEK9
6.89434e-27	-0.418589	0.882	0.889	9.45558e-23	9	CXCR4
3.68656e-79	-0.420709	0.968	0.942	5.05611e-75	9	DYRK1B
2.47418e-11	-0.421692	0.697	0.689	3.39333e-07	9	ENSCAFG00000029419
2.04217e-11	-0.422978	0.524	0.536	2.80083e-07	9	SNRNP70
1.33575e-15	-0.423967	0.739	0.741	1.83199e-11	9	SP110
9.49317e-97	-0.424017	0.988	0.97	1.30199e-92	9	RPL13
4.8151e-27	-0.424904	0.752	0.747	6.60392e-23	9	COQ10B
3.99208e-09	-0.429783	0.437	0.46	5.47514e-05	9	SRPRA
1.64473e-20	-0.429792	0.692	0.709	2.25575e-16	9	CHD2
1.39889e-09	-0.432134	0.26	0.314	1.91858e-05	9	GIMAP4
1.6725e-07	-0.438682	0.387	0.41	0.00229384	9	ENSCAFG00000032474
3.08673e-12	-0.439677	0.866	0.848	4.23345e-08	9	MACF1
2.33719e-12	-0.442302	0.307	0.368	3.20546e-08	9	TIMM29
1.29434e-150	-0.4464	0.992	0.973	1.77518e-146	9	RPL19
1.17517e-14	-0.450739	0.508	0.55	1.61175e-10	9	CEBPZ
2.18036e-09	-0.45879	0.249	0.308	2.99036e-05	9	ENSCAFG00000028940
4.9598e-26	-0.458855	0.687	0.718	6.80237e-22	9	SLC44A2
2.94989e-44	-0.460325	0.841	0.839	4.04577e-40	9	ENSCAFG00000024806
1.25176e-18	-0.462304	0.412	0.482	1.71679e-14	9	NUDT3
5.54883e-10	-0.464909	0.472	0.484	7.61022e-06	9	PNN
1.49015e-16	-0.468653	0.427	0.49	2.04374e-12	9	TNRC6B
3.61884e-13	-0.470582	0.424	0.466	4.96324e-09	9	HNRNPH1
8.61971e-16	-0.470886	0.346	0.423	1.18219e-11	9	TAB2
1.16081e-19	-0.475895	0.144	0.256	1.59206e-15	9	SPINT2
1.83292e-13	-0.482437	0.333	0.407	2.51385e-09	9	DOCK10
2.64886e-21	-0.483852	0.582	0.634	3.63291e-17	9	PIK3CD
6.28214e-16	-0.496815	0.534	0.549	8.61596e-12	9	CCND3
1.8243e-21	-0.505614	0.356	0.448	2.50202e-17	9	MMD
5.9287e-52	-0.508523	0.934	0.943	8.13121e-48	9	SRRM2
1.23101e-120	-0.509599	0.975	0.949	1.68833e-116	9	ENSCAFG00000016065
5.5062e-39	-0.522865	0.803	0.845	7.55176e-35	9	MT-ND1
1.48359e-30	-0.527202	0.656	0.726	2.03475e-26	9	DLA-79
4.34712e-19	-0.531991	0.463	0.533	5.96208e-15	9	MYC
4.82901e-11	-0.549517	0.199	0.262	6.62299e-07	9	CISH
4.30988e-19	-0.55187	0.497	0.555	5.911e-15	9	MT-ND6
2.02427e-14	-0.554024	0.408	0.45	2.77628e-10	9	PLCL2
1.27312e-21	-0.55697	0.483	0.557	1.74608e-17	9	SNRK
4.73875e-39	-0.55954	0.535	0.628	6.4992e-35	9	TRMT112
2.62934e-31	-0.56197	0.718	0.738	3.60614e-27	9	ENSCAFG00000007135
1.1354e-19	-0.571944	0.205	0.312	1.5572e-15	9	SSH2
5.25117e-17	-0.57486	0.171	0.266	7.20197e-13	9	CD84
1.07002e-27	-0.576903	0.318	0.436	1.46753e-23	9	GRAMD2B
3.38213e-35	-0.592347	0.123	0.295	4.63859e-31	9	GSN
2.79952e-21	-0.59836	0.176	0.293	3.83954e-17	9	HIVEP2
1.42789e-198	-0.600358	0.998	0.987	1.95835e-194	9	CD79A
1.11996e-51	-0.624396	0.785	0.838	1.53603e-47	9	MT-ND2
1.44701e-24	-0.633003	0.279	0.4	1.98457e-20	9	PDE4B
1.48016e-144	-0.633822	0.978	0.95	2.03005e-140	9	RPL5
5.49848e-24	-0.637428	0.156	0.278	7.54116e-20	9	SATB1
3.58212e-32	-0.645463	0.11	0.261	4.91287e-28	9	TNFSF8
3.03925e-27	-0.648881	0.252	0.396	4.16833e-23	9	BHLHE40
1.84035e-27	-0.65438	0.283	0.408	2.52403e-23	9	LNPEP
1.38756e-22	-0.666293	0.412	0.495	1.90304e-18	9	CD69
2.07275e-24	-0.690249	0.265	0.39	2.84278e-20	9	EMB
4.83803e-24	-0.694503	0.363	0.477	6.63536e-20	9	SELL
7.49833e-36	-0.704117	0.58	0.647	1.0284e-31	9	TXNIP
1.40151e-33	-0.715555	0.133	0.288	1.92217e-29	9	ATP8A1
6.63025e-36	-0.744951	0.262	0.41	9.09338e-32	9	CCND2
0.00037847	-0.813118	0.256	0.269	1	9	CD8B
1.72478e-40	-0.824942	0.111	0.292	2.36554e-36	9	ITGA4
4.08135e-36	-0.848915	0.15	0.321	5.59758e-32	9	DUSP2
9.61624e-83	-0.8642	0.552	0.716	1.31887e-78	9	ENSCAFG00000030873
2.19214e-22	-0.869756	0.443	0.502	3.00652e-18	9	LEF1
5.63529e-39	-0.883625	0.122	0.299	7.7288e-35	9	CCR7
2.98468e-72	-0.942538	0.107	0.37	4.09349e-68	9	GIMAP8
1.93643e-66	-1.03257	0.134	0.388	2.65582e-62	9	CD52
3.26057e-149	-1.15638	0.834	0.894	4.47187e-145	9	LTB
9.22837e-103	-1.24894	0.222	0.538	1.26567e-98	9	TCF7
3.40893e-123	-1.31101	0.457	0.741	4.67535e-119	9	IL7R
2.93093e-120	-1.42777	0.148	0.504	4.01977e-116	9	TRAT1

[truncated: 12 more sheets: cluster_10, cluster_11, cluster_12, cluster_13, cluster_14, cluster_15, cluster_16, cluster_17, cluster_18, cluster_19, cluster_20, cluster_21]
