# Supplementary material for: Canine peripheral blood TCRαβ T cell atlas: Identification of diverse subsets including CD8A+ MAIT-like cells by combined single-cell transcriptome and V(D)J repertoire analysis
Source: Front Immunol. 2023 Feb 23;14:1123366. doi: 10.3389/fimmu.2023.1123366 (PMC9995359; doi:10.3389/fimmu.2023.1123366)
Supplement: Supplementary file 7 [file Table_3.xlsx]

## Sheet: cluster2vs3
Supplementary Table 3. Differentially expressed genes (DEGs) between the two naïve CD4-dominant clusters C2 (pct.1) and C3 (pct.2)
gene	p_val	avg_log2FC	pct.1	pct.2	p_val_adj	Protein encoded by ENSCAFG with higher expression in C3 compared to C2 based on Ensembl/Uniprot
NEIL1	9.82366e-60	0.614814	0.355	0.165	1.34732e-55
TAGAP	8.87373e-64	0.610867	0.679	0.485	1.21703e-59
MT-CO3	1.38499e-168	0.505352	1	1	1.89952e-164
RPS24	6.80589e-68	0.462383	0.997	0.994	9.33428e-64
HOMER2	1.13787e-45	0.45002	0.267	0.115	1.56059e-41
MT-ATP8	3.80117e-76	0.418964	0.991	0.979	5.21331e-72
CCR7	6.23201e-34	0.39274	0.711	0.584	8.5472e-30
ATP10A	1.93152e-30	0.38274	0.378	0.235	2.64907e-26
CSTA	2.02019e-38	0.381207	0.773	0.634	2.77069e-34
MT-CO1	5.9849e-90	0.363313	1	0.998	8.20829e-86
KLF3	6.97658e-27	0.358936	0.652	0.529	9.56838e-23
HSPB1	4.54286e-19	0.339498	0.289	0.19	6.23053e-15
IL4R	6.0403e-20	0.331141	0.392	0.279	8.28428e-16
ENSCAFG00000025063	8.23723e-26	0.327192	0.563	0.434	1.12974e-21
SELPLG	8.13682e-24	0.312591	0.621	0.499	1.11596e-19
DDIT4	1.31129e-14	0.311908	0.379	0.286	1.79844e-10
MT-ATP6	1.20406e-64	0.303181	1	0.998	1.65136e-60
PIK3IP1	1.51151e-18	0.303063	0.291	0.192	2.07304e-14
NAPEPLD	5.41319e-13	0.302551	0.488	0.405	7.42419e-09
ENSCAFG00000032474	4.57876e-20	0.295079	0.684	0.582	6.27977e-16
SELL	9.64239e-31	0.28606	0.899	0.844	1.32245e-26
CTSA	1.09937e-13	0.285038	0.274	0.192	1.50778e-09
ACTN1	9.00643e-17	0.284834	0.452	0.347	1.23523e-12
CAST	4.32305e-16	0.283807	0.356	0.256	5.92906e-12
PLCL2	5.09203e-16	0.282799	0.507	0.41	6.98372e-12
SMPD2	1.74389e-17	0.281643	0.385	0.274	2.39174e-13
IL7R	7.70751e-24	0.278771	0.866	0.786	1.05709e-19
MT-CYB	1.50082e-47	0.274435	0.999	0.99	2.05837e-43
ENSCAFG00000031333	6.62783e-15	0.271204	0.414	0.317	9.09008e-11
CAPG	3.36611e-14	0.267057	0.449	0.351	4.61663e-10
STRADA	2.81507e-13	0.261926	0.348	0.256	3.86086e-09
TMSB10	1.30228e-40	0.254456	0.999	0.994	1.78608e-36
TXNIP	1.48244e-19	0.253405	0.867	0.803	2.03317e-15
RGS1	4.29675e-07	0.252663	0.633	0.589	0.00589299
ENSCAFG00000024858	4.63508e-13	0.251762	0.273	0.191	6.35702e-09
ENSCAFG00000048619	3.17308e-35	-0.253917	0.938	0.955	4.35188e-31	Ribosomal protein L37
ENSCAFG00000029884	8.8893e-100	-0.26082	0.999	0.996	1.21917e-95	Ribosomal protein S20
ENSCAFG00000015394	5.66584e-34	-0.272281	0.667	0.883	7.7707e-30	Ribosomal_L23eN domain-containing protein
EIF2S3	9.31938e-18	-0.28845	0.438	0.534	1.27815e-13
ENSCAFG00000023887	2.53187e-17	-0.295956	0.234	0.331	3.47246e-13	Breast carcinoma amplified sequence 4
ENSCAFG00000017475	1.70705e-14	-0.299203	0.329	0.414	2.34122e-10	Glyceraldehyde-3-phosphate dehydrogenase
ENSCAFG00000009113	1.36321e-12	-0.305373	0.434	0.519	1.86965e-08	Metallothionein-1
TTC31	4.61586e-18	-0.313869	0.263	0.368	6.33065e-14
ENSCAFG00000006485	2.63734e-31	-0.328917	0.852	0.885	3.61712e-27	Interferon-induced transmembrane protein
ENSCAFG00000043193	5.72166e-141	-0.329583	0.999	0.997	7.84726e-137	60S ribosomal protein L36
ENSCAFG00000044682	4.12708e-67	-0.370953	0.936	0.954	5.6603e-63	60S ribosomal protein L36
PLAAT4	3.1345e-27	-0.381615	0.393	0.523	4.29897e-23
IGHM	2.62021e-32	-0.412985	0.549	0.668	3.59362e-28
ENSCAFG00000008336	1.94936e-49	-0.42768	0.558	0.764	2.67354e-45	40S ribosomal protein S24
ENSCAFG00000050027	3.12585e-27	-0.429716	0.419	0.544	4.28711e-23	Interferon-induced transmembrane protein 1
ZNF512B	4.36042e-36	-0.471258	0.234	0.381	5.98032e-32
ENSCAFG00000046009	2.48412e-29	-0.471726	0.61	0.693	3.40697e-25	Interferon-induced transmembrane protein 3-like
ENSCAFG00000029419	7.57113e-123	-0.594361	0.699	0.934	1.03838e-118	Isoform 2 of 40S ribosomal protein S24
