# Supplementary material for: Canine peripheral blood TCRαβ T cell atlas: Identification of diverse subsets including CD8A+ MAIT-like cells by combined single-cell transcriptome and V(D)J repertoire analysis
Source: Front Immunol. 2023 Feb 23;14:1123366. doi: 10.3389/fimmu.2023.1123366 (PMC9995359; doi:10.3389/fimmu.2023.1123366)
Supplement: Supplementary file 8 [file Table_4.xlsx]

## Sheet: cluster4vsCD4
Supplementary Table 4. Differentially expressed genes (DEGs) of C4 (pct.1) compared versus all other CD4-dominant clusters (pct.2)
gene	p_val	avg_log2FC	pct.1	pct.2	p_val_adj
KLRK1	0	1.33711	0.557	0.07	0
KLRG1	0	0.879987	0.434	0.066	0
CCR9	0	0.824779	0.506	0.118	0
GZMK	0	0.821579	0.358	0.061	0
ENSCAFG00000046009	0	0.80005	0.988	0.8	0
CMA1	0	0.782583	0.589	0.182	0
CCND2	1.33657e-285	0.741987	0.767	0.395	1.8331e-281
ZNF683	0	0.727726	0.43	0.13	0
IL18R1	0	0.703774	0.563	0.197	0
CISH	2.77841e-207	0.690183	0.565	0.262	3.81059e-203
ENSCAFG00000028940	1.77891e-300	0.657865	0.603	0.234	2.43977e-296
LGALS1	3.56077e-265	0.650588	0.937	0.608	4.8836e-261
CSRP1	3.34779e-241	0.625497	0.647	0.298	4.5915e-237
BCL2A1	3.19534e-195	0.603995	0.705	0.382	4.38241e-191
BST2	2.57064e-246	0.586149	0.789	0.407	3.52563e-242
PLAAT4	6.47366e-193	0.584423	0.839	0.533	8.87862e-189
IL12RB2	0	0.573096	0.35	0.083	0
ENSCAFG00000006485	0	0.559987	0.996	0.918	0
TSPO	3.64245e-184	0.546319	0.836	0.524	4.99562e-180
CD52	4.27518e-136	0.535979	0.725	0.446	5.86341e-132
CCND3	3.61049e-152	0.535598	0.782	0.495	4.95179e-148
APOBR	5.62854e-224	0.527121	0.407	0.143	7.71954e-220
UNC93B1	6.38024e-177	0.516425	0.799	0.457	8.7505e-173
PDLIM1	1.13545e-118	0.500352	0.494	0.263	1.55728e-114
ISG20	7.66451e-180	0.499158	0.608	0.295	1.05119e-175
SH2D2A	3.96678e-222	0.494343	0.36	0.118	5.44044e-218
RAB27A	9.99578e-162	0.487094	0.647	0.344	1.37092e-157
TCEA3	3.27317e-177	0.483695	0.427	0.173	4.48916e-173
RAB25	1.94603e-182	0.475007	0.345	0.123	2.66899e-178
RGS19	7.15422e-141	0.472181	0.794	0.511	9.81202e-137
S100A10	7.58438e-170	0.465608	0.945	0.671	1.0402e-165
ENSCAFG00000009113	1.88723e-163	0.462246	0.966	0.724	2.58834e-159
INPP5D	4.14181e-154	0.453016	0.796	0.494	5.6805e-150
CBLB	1.1125e-174	0.445023	0.508	0.225	1.52579e-170
IL2RB	1.32092e-182	0.442698	0.641	0.32	1.81164e-178
VSTM1	9.72117e-228	0.440689	0.262	0.067	1.33326e-223
CRIP1	2.07376e-188	0.439163	0.995	0.913	2.84416e-184
ENSCAFG00000017475	2.94411e-131	0.424993	0.896	0.619	4.03785e-127
HOPX	5.69643e-130	0.421195	0.971	0.785	7.81265e-126
RPLP0	8.06609e-244	0.417106	0.996	0.936	1.10626e-239
SH3BGRL3	2.11155e-178	0.416774	0.992	0.887	2.896e-174
ACTG1	5.98762e-129	0.410918	0.989	0.925	8.21202e-125
GALNT12	6.40519e-163	0.410468	0.45	0.192	8.78472e-159
NME1	1.21368e-92	0.403335	0.61	0.374	1.66456e-88
RPS24	8.74466e-106	0.39449	0.995	0.928	1.19933e-101
GLIPR1	6.46927e-117	0.38845	0.586	0.323	8.8726e-113
CLIC1	2.02695e-120	0.386432	0.94	0.728	2.77996e-116
VIM	3.23536e-161	0.383729	0.997	0.921	4.43729e-157
KRT18	3.72701e-91	0.382599	0.458	0.247	5.11159e-87
ENSCAFG00000003012	1.32454e-114	0.370443	0.926	0.705	1.81661e-110
DOK2	8.39644e-106	0.369894	0.412	0.205	1.15157e-101
IGFLR1	1.42673e-130	0.367164	0.304	0.12	1.95676e-126
RPL7A	7.24229e-247	0.364296	1	0.971	9.93279e-243
MVB12A	4.49652e-97	0.360234	0.458	0.243	6.16698e-93
ENSCAFG00000047391	8.84436e-91	0.352632	0.849	0.61	1.213e-86
HSPA8	2.19351e-142	0.350309	0.998	0.945	3.0084e-138
METTL7A	3.84108e-107	0.349687	0.475	0.246	5.26804e-103
IL7R	1.14552e-123	0.349091	0.968	0.817	1.57108e-119
GIMAP4	1.94624e-105	0.348194	0.478	0.248	2.66927e-101
PPP1R18	6.09824e-83	0.347062	0.752	0.512	8.36373e-79
SSR4	2.72549e-96	0.344711	0.962	0.81	3.73801e-92
CXCR3	3.43097e-140	0.342714	0.346	0.138	4.70558e-136
ENSCAFG00000045333	1.36207e-168	0.336886	0.996	0.938	1.86807e-164
TFPT	2.24137e-168	0.33609	0.996	0.938	3.07404e-164
HCST	1.71846e-109	0.335103	0.286	0.118	2.35687e-105
CALY	9.10671e-113	0.333022	0.257	0.098	1.24899e-108
PRR5	7.8288e-96	0.332781	0.363	0.176	1.07372e-91
RPS18	2.08087e-124	0.332139	0.991	0.911	2.85391e-120
CMC1	3.26433e-73	0.330502	0.514	0.309	4.47703e-69
CD79A	5.70495e-191	0.326341	1	0.984	7.82434e-187
NOP10	1.808e-71	0.32259	0.697	0.473	2.47968e-67
FAR2	1.10731e-111	0.321109	0.325	0.141	1.51867e-107
ITM2C	3.05264e-98	0.319398	0.861	0.596	4.1867e-94
RPS26	8.32845e-202	0.319048	0.999	0.972	1.14225e-197
ACTR3	4.70059e-81	0.318697	0.769	0.522	6.44686e-77
CLTA	1.33858e-86	0.31869	0.738	0.477	1.83587e-82
CARHSP1	2.78932e-78	0.316627	0.527	0.308	3.82556e-74
CMTM6	1.15814e-69	0.314807	0.787	0.571	1.58839e-65
VASP	7.61735e-74	0.313293	0.586	0.363	1.04472e-69
TPM3	4.84756e-88	0.313266	0.96	0.819	6.64843e-84
SEC61B	1.12581e-75	0.312269	0.71	0.468	1.54405e-71
ENSCAFG00000002541	5.04941e-82	0.311552	0.958	0.812	6.92527e-78
ACTB	5.4142e-110	0.310241	1	0.983	7.42557e-106
ENSCAFG00000019472	8.5977e-138	0.309672	0.996	0.946	1.17917e-133
ETHE1	2.20589e-77	0.309484	0.628	0.381	3.02538e-73
GPX1	2.26483e-100	0.309457	0.979	0.817	3.10622e-96
GSDMA	2.01242e-93	0.30832	0.315	0.144	2.76004e-89
GBP1	1.35778e-80	0.308087	0.731	0.491	1.8622e-76
GNPDA1	3.14336e-77	0.307903	0.43	0.238	4.31111e-73
HMGN3	5.96715e-74	0.305907	0.649	0.413	8.18394e-70
PPP1R14B	4.22771e-86	0.304639	0.335	0.162	5.7983e-82
RPS10	9.62399e-162	0.303315	0.996	0.947	1.31993e-157
CISD3	3.83992e-77	0.301041	0.393	0.21	5.26645e-73
CFL1	1.64477e-105	0.298534	0.994	0.926	2.2558e-101
S100A8	6.25917e-75	0.296976	0.95	0.76	8.58446e-71
RAB1B	1.55985e-72	0.296492	0.593	0.37	2.13934e-68
HIVEP3	9.05578e-84	0.295264	0.291	0.135	1.242e-79
PTGDR	2.7988e-105	0.294508	0.286	0.118	3.83855e-101
TPT1	1.46567e-158	0.293868	0.999	0.977	2.01017e-154
SNX10	8.35735e-87	0.293841	0.407	0.21	1.14621e-82
COX8A	5.89039e-71	0.292142	0.935	0.745	8.07867e-67
PSMB9	2.14126e-81	0.286717	0.979	0.847	2.93674e-77
ENSCAFG00000008221	1.77202e-60	0.286117	0.725	0.5	2.43032e-56
RACK1	3.66261e-69	0.283909	0.947	0.784	5.02327e-65
SELENOW	1.50028e-76	0.283906	0.966	0.815	2.05763e-72
GALNT17	1.42534e-97	0.283415	0.475	0.247	1.95486e-93
CAT	1.08191e-71	0.280766	0.525	0.312	1.48384e-67
ENSCAFG00000047363	2.98483e-60	0.280658	0.755	0.536	4.0937e-56
PPP1CA	2.28386e-58	0.279733	0.711	0.487	3.13231e-54
MRPL32	8.25493e-74	0.277982	0.39	0.209	1.13216e-69
SYTL3	9.37605e-117	0.27595	0.363	0.16	1.28593e-112
GLRX	8.50074e-82	0.275763	0.439	0.235	1.16588e-77
ENSCAFG00000042598	4.86394e-71	0.275487	0.975	0.854	6.67089e-67
S100A11	2.02563e-106	0.275276	0.997	0.945	2.77815e-102
RPL3	3.54751e-106	0.27431	0.992	0.936	4.86541e-102
ENSCAFG00000032173	3.90553e-92	0.271302	0.269	0.115	5.35644e-88
ENSCAFG00000042212	1.50384e-124	0.271299	0.998	0.956	2.06251e-120
PHPT1	6.93036e-61	0.268314	0.518	0.318	9.50499e-57
MGST3	5.30353e-63	0.26765	0.528	0.326	7.27379e-59
ENSCAFG00000009211	1.92276e-53	0.266708	0.812	0.614	2.63707e-49
ENSCAFG00000045013	3.96619e-54	0.265444	0.769	0.562	5.43962e-50
CD164	3.90934e-91	0.264763	0.676	0.422	5.36165e-87
HNRNPA1	1.76102e-54	0.260982	0.947	0.831	2.41524e-50
IAH1	1.60914e-65	0.260719	0.41	0.231	2.20694e-61
RPS23	1.30254e-124	0.260225	0.998	0.967	1.78643e-120
CORO1A	5.31236e-63	0.259399	0.945	0.804	7.2859e-59
CFAP298-TCP10L	2.94224e-64	0.258863	0.45	0.264	4.03528e-60
ARPC4	9.07305e-58	0.258227	0.843	0.619	1.24437e-53
ABI3	2.81595e-71	0.255782	0.25	0.116	3.86208e-67
GTF3A	9.35214e-48	0.254681	0.628	0.439	1.28265e-43
ENSCAFG00000019944	1.73482e-57	0.251593	0.423	0.249	2.37931e-53
ENSCAFG00000004589	8.75377e-63	0.250552	0.978	0.866	1.20058e-58
ENSCAFG00000031333	3.48265e-05	-0.250256	0.259	0.271	0.477646
RSF1	0.464016	-0.251777	0.478	0.422	1
ZC3HAV1	4.86884e-05	-0.25199	0.635	0.576	0.667762
RSRC2	0.00830573	-0.25318	0.386	0.365	1
SNX14	0.639999	-0.253623	0.339	0.295	1
STK4	1.19214e-08	-0.254759	0.773	0.707	0.000163502
RBBP6	0.555494	-0.255949	0.398	0.358	1
ARID4B	0.106077	-0.256769	0.55	0.489	1
ATF7IP	0.290133	-0.256944	0.453	0.402	1
LIMD2	2.06895e-11	-0.25792	0.792	0.713	2.83756e-07
MED15	7.27336e-05	-0.260042	0.64	0.581	0.997541
BIRC6	0.475914	-0.260759	0.368	0.321	1
MRTFA	0.00346579	-0.260889	0.296	0.292	1
HMGB2	2.92124e-14	-0.261016	0.814	0.746	4.00648e-10
NDFIP2	0.00130571	-0.261258	0.581	0.518	1
POLR2A	0.00502746	-0.261536	0.364	0.349	1
ARIH1	0.0429066	-0.261632	0.272	0.263	1
MARK3	1.67389e-11	-0.261718	0.856	0.778	2.29574e-07
MT-ND3	0.765644	-0.262122	0.534	0.452	1
PABPC1	3.21003e-12	-0.262286	0.785	0.714	4.40255e-08
TAPBP	0.243314	-0.262461	0.692	0.593	1
IL16	5.07226e-05	-0.263002	0.458	0.43	0.695661
OTUD5	0.000956198	-0.263017	0.424	0.398	1
KAT6A	0.309454	-0.263425	0.306	0.285	1
MCUB	0.000140757	-0.264744	0.311	0.309	1
EXOC4	0.117683	-0.264754	0.303	0.283	1
CRLF3	1.09694e-07	-0.266406	0.57	0.538	0.00150445
ENSCAFG00000025128	0.0067928	-0.267345	0.334	0.323	1
CTLA4	0.000760548	-0.267348	0.372	0.294	1
HNRNPH1	0.00325731	-0.267633	0.507	0.466	1
HBS1L	0.00954278	-0.267883	0.314	0.303	1
MT-ND2	9.57022e-08	-0.268543	0.907	0.841	0.00131256
ACIN1	5.67961e-05	-0.269655	0.666	0.606	0.778959
PPM1D	6.42876e-05	-0.270897	0.27	0.281	0.881705
KMT2E	4.59903e-10	-0.271255	0.877	0.8	6.30758e-06
TAB2	8.74068e-05	-0.271738	0.482	0.446	1
INTS10	8.83644e-05	-0.272066	0.43	0.407	1
MBTPS1	0.00109624	-0.272297	0.265	0.268	1
MT-ND1	1.83352e-08	-0.272313	0.92	0.844	0.000251467
GGTA1	0.0747205	-0.273869	0.361	0.337	1
PTP4A1	6.01519e-06	-0.276657	0.454	0.441	0.0824984
SCAF11	0.0320408	-0.276797	0.472	0.431	1
SRSF10	4.71606e-08	-0.277639	0.687	0.627	0.000646807
NISCH	0.00418336	-0.279005	0.563	0.505	1
WBP2	5.79589e-13	-0.279454	0.612	0.582	7.94906e-09
KDM5A	0.158228	-0.279503	0.404	0.366	1
MCL1	2.85087e-06	-0.279611	0.633	0.58	0.0390997
SOD2	0.000736395	-0.279701	0.306	0.302	1
PLIN2	3.44363e-06	-0.280191	0.397	0.387	0.0472293
HSP90B1	0.446777	-0.280996	0.835	0.731	1
NUCB2	1.4073e-05	-0.281425	0.679	0.614	0.193011
RCAN3	0.00068308	-0.281757	0.362	0.35	1
NEIL1	0.000384867	-0.282681	0.262	0.27	1
ENSCAFG00000003315	0.000336328	-0.285402	0.27	0.277	1
LUC7L2	0.000195727	-0.285774	0.523	0.478	1
SERINC1	0.342449	-0.2861	0.3	0.277	1
UBE2H	0.000378206	-0.287255	0.255	0.262	1
JUND	6.20606e-41	-0.287302	0.983	0.959	8.51162e-37
CPT1A	0.773351	-0.28747	0.488	0.424	1
HLTF	0.0161557	-0.287649	0.315	0.305	1
ASH1L	0.211969	-0.287856	0.303	0.282	1
DDX3X	0.000180532	-0.287861	0.616	0.56	1
LNPEP	0.588167	-0.289093	0.486	0.418	1
GABARAPL2	2.58884e-19	-0.289251	0.757	0.699	3.55059e-15
SMARCC1	0.00228165	-0.289468	0.435	0.405	1
TTC3	0.060205	-0.289855	0.287	0.278	1
MT-ND4	4.38161e-11	-0.290143	0.946	0.877	6.00937e-07
COQ10B.1	0.000275095	-0.292726	0.33	0.327	1
SETX	0.664107	-0.293493	0.309	0.28	1
RASA3	4.01143e-13	-0.293757	0.84	0.771	5.50167e-09
KIF21B	0.00106149	-0.294186	0.536	0.489	1
LBH	1.3776e-07	-0.294334	0.629	0.58	0.00188938
SLC9A9	0.0293379	-0.294417	0.469	0.382	1
HERPUD1	0.00220009	-0.294766	0.344	0.331	1
HERC1	0.130642	-0.295541	0.358	0.33	1
RBM33	2.03061e-05	-0.295884	0.51	0.482	0.278498
TLK1	0.001603	-0.296457	0.426	0.397	1
ESCO1	0.00421874	-0.296512	0.291	0.286	1
HUWE1	0.738219	-0.296613	0.424	0.37	1
ATRX	0.0160583	-0.298268	0.663	0.585	1
ARHGAP27	0.00621494	-0.298479	0.382	0.363	1
SLTM	1.85534e-06	-0.299286	0.61	0.568	0.025446
CREBBP	0.0526074	-0.29953	0.259	0.251	1
ZNF217	0.05838	-0.300487	0.313	0.297	1
CEP350	0.783171	-0.301383	0.313	0.278	1
TRBV28	0.07984	-0.303026	0.507	0.428	1
MAPRE2	1.09477e-06	-0.303304	0.447	0.433	0.0150147
DOCK11	0.17136	-0.30333	0.427	0.386	1
SLC2A3	0.767674	-0.303662	0.269	0.241	1
SUN2	1.7192e-08	-0.30513	0.745	0.675	0.000235789
SRSF5	1.73769e-16	-0.305772	0.722	0.674	2.38324e-12
TERF2IP	2.33643e-15	-0.306644	0.661	0.627	3.20442e-11
FYB1	1.94649e-17	-0.306917	0.795	0.743	2.66961e-13
ENSCAFG00000005537	7.16709e-09	-0.308622	0.575	0.541	9.82966e-05
YEATS2	0.000607713	-0.312524	0.38	0.365	1
DDX6	3.4409e-07	-0.312762	0.528	0.493	0.00471919
DCTN1	1.93982e-06	-0.315032	0.372	0.371	0.0266046
CHD3	3.49653e-05	-0.316115	0.316	0.32	0.47955
XRN1	0.00538697	-0.316478	0.394	0.369	1
CLASRP	1.58202e-07	-0.316844	0.287	0.301	0.00216974
NSD3	1.7766e-07	-0.317888	0.228	0.253	0.00243661
SH3KBP1	2.24012e-08	-0.318298	0.541	0.515	0.000307233
HSPA5	0.000146833	-0.318845	0.87	0.797	1
UTP3	1.91132e-09	-0.319617	0.504	0.484	2.62137e-05
INPP4B	1.41255e-10	-0.319625	0.689	0.64	1.93731e-06
RANBP2	0.0775659	-0.323366	0.394	0.364	1
NIPBL	0.00137202	-0.324184	0.44	0.416	1
SEMA4D	0.000573948	-0.3244	0.285	0.288	1
FNBP4	1.05694e-09	-0.324503	0.61	0.566	1.44959e-05
TNRC6B	5.14096e-07	-0.324629	0.536	0.502	0.00705083
JMJD1C	0.159161	-0.325125	0.364	0.333	1
ENSCAFG00000014478	6.16452e-22	-0.326984	0.881	0.811	8.45464e-18
SETD2	0.0135102	-0.328266	0.411	0.38	1
H2BC20	1.63143e-10	-0.330225	0.251	0.286	2.2375e-06
FGD3	2.18272e-09	-0.330734	0.294	0.315	2.9936e-05
CREBRF	0.00111419	-0.331385	0.34	0.332	1
RAF1	3.2107e-07	-0.332349	0.315	0.323	0.00440347
TXNIP	2.14529e-07	-0.333307	0.715	0.653	0.00294227
PNPLA8	7.56421e-10	-0.333366	0.319	0.343	1.03743e-05
TOP2B	7.95641e-05	-0.341817	0.307	0.31	1
NR3C1	0.000141729	-0.342233	0.325	0.325	1
BBX	2.38711e-08	-0.343065	0.598	0.555	0.000327391
AKAP9	0.00441373	-0.343839	0.524	0.483	1
MT-ATP6	2.11529e-24	-0.34753	0.999	0.984	2.90113e-20
SLC38A2	9.93861e-07	-0.347711	0.254	0.273	0.0136308
DOCK8	0.0137579	-0.348029	0.378	0.355	1
HMGN1	2.71035e-26	-0.350499	0.6	0.607	3.71724e-22
ATAD3A	9.66995e-08	-0.351476	0.357	0.357	0.00132623
PHC3	6.21368e-07	-0.352206	0.425	0.412	0.00852206
ANKRD11	0.00829287	-0.353858	0.32	0.307	1
SSH2	4.11088e-06	-0.355573	0.312	0.319	0.0563807
AKAP13	1.40282e-05	-0.355901	0.722	0.641	0.192397
LYST	0.0216206	-0.35744	0.324	0.31	1
PNISR	8.38412e-14	-0.357466	0.679	0.636	1.14988e-09
ENSCAFG00000025115	1.74725e-21	-0.359466	0.742	0.692	2.39635e-17
VPS13B	0.000427268	-0.35951	0.258	0.263	1
PUM1	7.73152e-09	-0.359533	0.345	0.357	0.000106038
UTRN	0.0656219	-0.359793	0.596	0.533	1
CD44	1.10106e-13	-0.36005	0.887	0.789	1.51011e-09
ENSCAFG00000029419	3.42587e-32	-0.360971	0.596	0.714	4.69858e-28
PRRC2C	2.25807e-14	-0.36746	0.847	0.79	3.09694e-10
KMT2C	0.236311	-0.369541	0.402	0.363	1
ENSCAFG00000050027	6.1838e-13	-0.3706	0.329	0.36	8.48108e-09
TOPORS	2.06495e-09	-0.37124	0.436	0.434	2.83207e-05
TBC1D5	8.67722e-09	-0.372925	0.352	0.363	0.000119008
SP110	1.42695e-18	-0.373738	0.813	0.754	1.95706e-14
FOXP1	3.11321e-09	-0.374294	0.233	0.263	4.26977e-05
CD6	2.05358e-21	-0.375511	0.817	0.77	2.81649e-17
HIVEP2	3.57794e-05	-0.376458	0.307	0.31	0.490714
CAPN7	2.46276e-06	-0.38167	0.359	0.36	0.0337768
CEBPZ	2.82406e-14	-0.382192	0.59	0.561	3.8732e-10
LDHB	2.05702e-24	-0.382639	0.61	0.589	2.8212e-20
BCLAF1	1.03e-16	-0.383202	0.629	0.611	1.41264e-12
TMBIM6	3.74454e-40	-0.38525	0.948	0.905	5.13564e-36
S100A5	2.50005e-11	-0.387163	0.743	0.566	3.42881e-07
ENSCAFG00000007135	2.81623e-21	-0.387333	0.777	0.73	3.86247e-17
PRKCQ	2.80979e-11	-0.387583	0.333	0.355	3.85362e-07
SMC4	3.37562e-10	-0.390175	0.326	0.353	4.62967e-06
BTG2	2.83554e-17	-0.395621	0.725	0.681	3.88895e-13
KMT2A	0.00736862	-0.396709	0.5	0.462	1
PEBP1	2.48614e-29	-0.398526	0.468	0.499	3.40973e-25
GOLGB1	0.00251598	-0.398879	0.389	0.375	1
ENSCAFG00000018511	6.75875e-15	-0.404024	0.283	0.32	9.26963e-11
ENSCAFG00000031588	4.1926e-19	-0.405912	0.545	0.541	5.75015e-15
SP140	2.13718e-19	-0.405983	0.454	0.478	2.93114e-15
VPS13D	0.000127706	-0.407128	0.379	0.365	1
TTC31	1.5596e-17	-0.407556	0.219	0.274	2.13899e-13
GLG1	1.04903e-13	-0.408244	0.598	0.57	1.43875e-09
CYFIP2	8.66081e-15	-0.409564	0.548	0.534	1.18783e-10
PHF3	2.81979e-07	-0.414362	0.313	0.325	0.00386734
SRRM2	4.95075e-58	-0.41767	0.956	0.944	6.78996e-54
HIF1A	9.80355e-19	-0.424491	0.265	0.323	1.34456e-14
RBM39	4.61085e-29	-0.427558	0.702	0.676	6.32378e-25
ND4L	1.03677e-46	-0.42966	0.998	0.983	1.42193e-42
DDX5	2.41737e-125	-0.431821	0.996	0.98	3.31543e-121
KIAA1109	5.77986e-06	-0.437153	0.307	0.316	0.0792708
STK17B	3.55227e-17	-0.439836	0.279	0.325	4.87194e-13
AHNAK	2.40304e-20	-0.445706	0.748	0.517	3.29576e-16
PIK3R1	1.97101e-14	-0.445933	0.291	0.328	2.70324e-10
ENSCAFG00000046940	1.3252e-26	-0.446556	0.291	0.354	1.81751e-22
ENSCAFG00000015394	2.01566e-50	-0.45294	0.555	0.676	2.76448e-46
ZNF292	1.52496e-13	-0.456346	0.528	0.511	2.09149e-09
MT-CYB	1.59688e-48	-0.466114	0.978	0.947	2.19012e-44
TMEM154	1.53455e-19	-0.466706	0.289	0.339	2.10464e-15
CD5	8.15199e-35	-0.469875	0.721	0.709	1.11805e-30
CYTH1	3.29032e-24	-0.47003	0.41	0.45	4.51267e-20
RESF1	1.81478e-15	-0.470245	0.526	0.528	2.48898e-11
CYLD	1.23791e-21	-0.476127	0.284	0.34	1.69779e-17
CTSB	6.58563e-29	-0.479697	0.291	0.362	9.03219e-25
CD27	3.96186e-25	-0.48067	0.425	0.464	5.43368e-21
LTB	1.08204e-104	-0.502515	0.972	0.937	1.48402e-100
ADD3	2.90202e-45	-0.50542	0.55	0.598	3.98012e-41
SF3B1	3.00278e-75	-0.505499	0.905	0.877	4.11831e-71
PM20D2	7.37592e-59	-0.508609	0.764	0.755	1.01161e-54
CXCR4	1.51989e-58	-0.508644	0.926	0.89	2.08452e-54
CNTRL	7.04167e-24	-0.509743	0.241	0.312	9.65766e-20
ENSCAFG00000025063	1.76601e-21	-0.517405	0.51	0.518	2.42208e-17
SERINC3	8.1031e-27	-0.52158	0.558	0.563	1.11134e-22
ERBIN	2.91516e-22	-0.523858	0.451	0.473	3.99815e-18
FCMR	9.46871e-57	-0.525057	0.636	0.661	1.29863e-52
TRA2B	3.111e-64	-0.525835	0.794	0.786	4.26674e-60
MAP3K1	2.87161e-29	-0.533274	0.5	0.529	3.93841e-25
PTPRC	2.70126e-51	-0.54524	0.994	0.98	3.70478e-47
STK38	7.19364e-42	-0.551312	0.611	0.627	9.86608e-38
ANKRD12	8.78448e-34	-0.558357	0.534	0.577	1.20479e-29
STMN1	6.48076e-37	-0.558442	0.484	0.527	8.88837e-33
EPHX1	2.28437e-37	-0.559196	0.182	0.281	3.13301e-33
PLAC8	4.85489e-186	-0.570338	0.992	0.948	6.65848e-182
SMC6	1.49946e-42	-0.574039	0.52	0.556	2.05651e-38
JUNB	1.10122e-33	-0.581648	0.396	0.458	1.51032e-29
RCN3	1.58697e-51	-0.603008	0.237	0.357	2.17654e-47
CLEC2D	2.3563e-98	-0.606461	0.771	0.778	3.23167e-94
ITPR2	7.27277e-26	-0.613815	0.356	0.414	9.97461e-22
NAPEPLD	2.6004e-46	-0.621176	0.241	0.345	3.56645e-42
SPTBN1	1.88037e-30	-0.638818	0.495	0.524	2.57893e-26
TRAT1	1.17821e-41	-0.640875	0.396	0.476	1.61592e-37
ENSCAFG00000032474	1.86148e-51	-0.641952	0.349	0.449	2.55302e-47
ITK	4.03063e-68	-0.647498	0.681	0.703	5.52801e-64
MYCBP2	2.7294e-41	-0.65405	0.818	0.787	3.74338e-37
SMCHD1	2.4454e-65	-0.667975	0.732	0.737	3.35387e-61
ENSCAFG00000014028	6.43536e-101	-0.682882	0.086	0.277	8.8261e-97
SPTAN1	4.74242e-88	-0.702477	0.705	0.743	6.50423e-84
CD84	2.20864e-76	-0.718388	0.118	0.277	3.02915e-72
RGS1	1.79144e-91	-0.720241	0.393	0.588	2.45696e-87
MACF1	2.96908e-48	-0.731282	0.888	0.869	4.07209e-44
TRIM22	3.41479e-100	-0.745406	0.766	0.769	4.68339e-96
CD4	3.49212e-83	-0.772578	0.386	0.551	4.78944e-79
TCF7	4.94554e-88	-0.790226	0.5	0.589	6.78281e-84
SELL	2.88566e-52	-0.970444	0.414	0.471	3.95768e-48
ACTN1	1.77422e-173	-1.03745	0.034	0.295	2.43334e-169
CCR7	9.0796e-165	-1.20768	0.106	0.37	1.24527e-160
RGS10	4.41399e-133	-1.29286	0.07	0.287	6.05379e-129
CSTA	2.15091e-174	-1.38394	0.056	0.322	2.94997e-170
ITGB1	1.16393e-168	-1.86964	0.082	0.349	1.59633e-164
LEF1	0	-2.04226	0.116	0.625	0
