# Supplementary material for: Canine peripheral blood TCRαβ T cell atlas: Identification of diverse subsets including CD8A+ MAIT-like cells by combined single-cell transcriptome and V(D)J repertoire analysis
Source: Front Immunol. 2023 Feb 23;14:1123366. doi: 10.3389/fimmu.2023.1123366 (PMC9995359; doi:10.3389/fimmu.2023.1123366)
Supplement: Supplementary file 9 [file Table_5.xlsx]

## Sheet: cluster14vsCD8
Supplementary Table 5. Differentially expressed genes (DEGs) of C14 (pct.1) compared versus all other CD8A-dominant clusters (pct.2)
gene	p_val	avg_log2FC	pct.1	pct.2	p_val_adj
IL7R	3.10719e-168	1.3157	0.869	0.336	4.26151e-164
ENSCAFG00000046009	1.73845e-116	1.03741	0.95	0.718	2.38429e-112
GZMK	5.81622e-101	1.36271	0.922	0.547	7.97694e-97
CD28	9.99215e-72	0.537655	0.338	0.092	1.37042e-67
LTB	3.65594e-71	0.776764	0.947	0.692	5.01413e-67
ENSCAFG00000006485	1.90613e-67	0.604253	0.98	0.802	2.61426e-63
CD79A	4.01842e-67	0.344619	0.998	0.994	5.51127e-63
RPL13A	1.4411e-58	0.308534	0.997	0.989	1.97646e-54
GALNT17	2.02735e-58	0.48031	0.253	0.066	2.78051e-54
KRT18	1.57827e-55	0.466252	0.259	0.07	2.16459e-51
TAGAP	1.08696e-54	0.696328	0.739	0.414	1.49076e-50
ICOS	1.70774e-54	0.467739	0.374	0.127	2.34217e-50
NISCH	5.65757e-54	0.506684	0.471	0.188	7.75936e-50
HMGN1	4.76756e-53	0.586781	0.677	0.344	6.53871e-49
RPS11	1.66651e-45	0.318636	0.992	0.987	2.28562e-41
MYC	6.94095e-45	0.601912	0.655	0.349	9.51952e-41
ENSCAFG00000009113	1.1965e-40	-0.653768	0.962	0.938	1.641e-36
ENSCAFG00000046992	1.32957e-40	0.317898	0.985	0.965	1.82351e-36
RPS10	1.56838e-37	0.275189	0.995	0.979	2.15103e-33
CCR7	8.321e-37	0.426168	0.309	0.118	1.14123e-32
PLAC8	2.27031e-36	0.298284	0.976	0.873	3.11373e-32
RPLP0	1.50576e-35	0.296886	0.994	0.966	2.06515e-31
TRIM22	3.46442e-35	0.3577	0.724	0.425	4.75146e-31
RPS24	2.73238e-33	0.377727	0.988	0.97	3.74747e-29
ATP6V0E1	1.76409e-32	0.41698	0.913	0.748	2.41945e-28
RPS18	2.50002e-32	0.305945	0.982	0.946	3.42878e-28
RPSA	3.12706e-32	0.266061	0.992	0.978	4.28877e-28
PDE4B	3.73854e-32	0.446812	0.626	0.355	5.12741e-28
ENSCAFG00000008290	6.99617e-32	0.296126	0.983	0.962	9.59525e-28
RPL12	1.15746e-30	0.302554	0.982	0.958	1.58745e-26
TNFAIP3	3.0765e-30	0.419193	0.718	0.442	4.21942e-26
CISH	6.48041e-30	0.420854	0.306	0.132	8.88789e-26
CCDC167	3.31187e-28	0.362851	0.332	0.147	4.54223e-24
PVRIG	6.58165e-28	0.356347	0.647	0.377	9.02674e-24
CDC25B	6.85971e-28	0.345684	0.425	0.213	9.4081e-24
ENSCAFG00000016065	8.2352e-28	0.254727	0.995	0.963	1.12946e-23
ENSCAFG00000029170	1.07296e-27	0.28566	0.389	0.183	1.47157e-23
UNC93B1	3.02992e-27	0.311875	0.637	0.357	4.15553e-23
RGS1	1.50215e-26	0.482361	0.523	0.303	2.0602e-22
ITGAM	3.8236e-26	-1.20711	0.154	0.332	5.24407e-22
ACTG1	6.97133e-26	-0.451697	0.994	0.968	9.56118e-22
FCER1G	9.12941e-26	-1.73827	0.097	0.269	1.2521e-21
IL18R1	3.33004e-25	0.366251	0.443	0.233	4.56715e-21
ACTB	5.54104e-25	-0.374965	1	0.988	7.59954e-21
SPINT2	1.12646e-24	0.296712	0.321	0.15	1.54494e-20
CORO1A	1.91327e-23	-0.484945	0.894	0.883	2.62405e-19
CAPG	1.97405e-23	-0.662861	0.566	0.628	2.70742e-19
FCMR	3.66188e-23	0.319874	0.603	0.358	5.02227e-19
PLD3	5.5344e-23	0.294275	0.517	0.287	7.59043e-19
EPB41	9.00955e-23	0.341037	0.84	0.607	1.23566e-18
VIM	3.7258e-22	0.332772	0.971	0.856	5.10993e-18
GZMA	4.27648e-22	-1.35527	0.121	0.284	5.86519e-18
RPL36A	7.49539e-22	0.259963	0.977	0.949	1.02799e-17
CTSA	2.237e-20	-0.58192	0.585	0.646	3.06804e-16
ENSCAFG00000030873	2.96216e-20	0.317105	0.825	0.594	4.0626e-16
C27H12orf57	6.94449e-20	-0.301899	0.961	0.943	9.52437e-16
PDCD4	7.69748e-20	0.298245	0.624	0.4	1.05571e-15
TSPO	1.27234e-19	0.26486	0.572	0.346	1.74501e-15
IFNGR1	8.86889e-19	0.287868	0.49	0.286	1.21637e-14
SNRK	9.73523e-19	0.266604	0.641	0.404	1.33519e-14
NCR3	1.34346e-18	-0.740217	0.359	0.471	1.84256e-14
ENSCAFG00000041010	6.8968e-18	-1.26881	0.184	0.317	9.45896e-14
ENSCAFG00000028593	1.08316e-17	0.266504	0.302	0.156	1.48555e-13
GZMB	1.36778e-17	-1.28345	0.584	0.62	1.87591e-13
ENSCAFG00000015834	3.31943e-17	0.25816	0.956	0.849	4.5526e-13
ZFP36L2	5.38021e-17	0.262295	0.98	0.9	7.37895e-13
FAIM	5.98754e-17	0.263221	0.549	0.342	8.21191e-13
C9H17orf99	6.22377e-17	0.251399	0.308	0.164	8.5359e-13
TBX21	1.15227e-16	-0.858733	0.317	0.416	1.58034e-12
CAMK4	2.87154e-16	0.255474	0.707	0.481	3.93832e-12
JAK1	4.04986e-16	0.250497	0.747	0.529	5.55439e-12
LSP1	5.44162e-16	-0.321713	0.953	0.927	7.46318e-12
CRIP1	2.51113e-15	-0.390815	0.985	0.974	3.44402e-11
CD8B	9.41543e-15	0.337774	0.792	0.619	1.29133e-10
NIBAN1	1.17775e-14	0.28335	0.303	0.169	1.61529e-10
CLNK	6.28255e-14	-0.619638	0.176	0.286	8.61651e-10
CCL5	7.99254e-14	-1.61757	0.303	0.408	1.09618e-09
IL2RB	3.15939e-13	-0.555103	0.807	0.778	4.33311e-09
TRAT1	1.1202e-12	-0.512452	0.596	0.632	1.53636e-08
EZR	1.68935e-12	-0.253614	0.991	0.98	2.31694e-08
CD69	2.47425e-12	0.284124	0.701	0.509	3.39343e-08
ND4L	7.43054e-12	-0.312871	0.997	0.985	1.0191e-07
SH3BGRL3	1.45672e-11	-0.284423	0.941	0.916	1.99789e-07
CCL4	1.6961e-11	-0.959427	0.526	0.584	2.3262e-07
CTSD	3.40319e-11	-0.506841	0.401	0.468	4.66748e-07
CD160	1.20988e-10	-0.639186	0.216	0.31	1.65936e-06
CNN2	2.34535e-10	-0.28837	0.928	0.879	3.21665e-06
CD96	3.11832e-10	-0.619281	0.291	0.36	4.27677e-06
MYL6	3.60099e-10	-0.261835	0.962	0.933	4.93876e-06
ITM2C	7.1075e-10	-0.371098	0.855	0.809	9.74794e-06
ENSCAFG00000003012	8.51617e-10	-0.337183	0.869	0.811	1.16799e-05
BCL2A1	1.63699e-09	-0.583395	0.756	0.703	2.24513e-05
AOAH	1.83698e-09	-0.674791	0.275	0.342	2.51942e-05
NCR2	2.49494e-09	-0.515987	0.223	0.302	3.42181e-05
ENSCAFG00000015394	3.14848e-09	-0.308157	0.481	0.611	4.31814e-05
KLRB1	3.2251e-09	-0.742979	0.43	0.461	4.42322e-05
ABRACL	1.42939e-08	-0.304054	0.813	0.775	0.000196041
IKZF3	3.93333e-08	-0.40946	0.498	0.526	0.000539456
ARHGEF3	5.3485e-08	-0.531472	0.321	0.377	0.000733547
ENSCAFG00000029419	5.86803e-08	-0.276929	0.501	0.634	0.000804801
DOK2	1.58956e-07	-0.534748	0.362	0.399	0.00218009
TOX	4.73003e-07	-0.46102	0.213	0.28	0.00648723
BIN2	5.41362e-07	-0.30698	0.867	0.802	0.00742477
FABP3	8.80676e-07	-0.492891	0.214	0.277	0.0120785
CYTIP	1.48234e-06	-0.333515	0.703	0.692	0.0203302
CAPZB	2.07142e-06	-0.299344	0.807	0.754	0.0284096
PTPN22	2.1774e-06	-0.452494	0.284	0.334	0.029863
HMGB1	2.62352e-06	-0.273396	0.817	0.775	0.0359816
ABI3	3.05259e-06	-0.542968	0.37	0.39	0.0418663
APOBR	3.07503e-06	-0.566968	0.225	0.284	0.0421741
ENSCAFG00000014478	3.41297e-06	-0.356577	0.845	0.822	0.0468089
CDKN1A	4.60888e-06	-0.566507	0.232	0.283	0.0632108
CLTA	7.33656e-06	-0.387443	0.623	0.598	0.100621
DIABLO	1.19876e-05	-0.360758	0.255	0.302	0.16441
PTPN6	1.47032e-05	-0.443193	0.526	0.519	0.201654
SLC25A6	2.89647e-05	-0.431427	0.54	0.528	0.397251
ZFP36	3.34404e-05	-0.341542	0.878	0.821	0.458635
SYNE1	3.35527e-05	-0.378361	0.546	0.557	0.460175
PRF1	4.52667e-05	-0.657997	0.336	0.358	0.620833
ADGRG1	4.95215e-05	-0.574947	0.279	0.307	0.679187
S100A5	5.06011e-05	-0.551771	0.599	0.633	0.693995
IRF1	6.81101e-05	-0.405942	0.638	0.618	0.93413
CST7	7.70071e-05	-0.411287	0.271	0.303	1
LGALS9	0.000100158	-0.34216	0.341	0.37	1
MTPN	0.000106699	-0.379167	0.46	0.457	1
FLNA	0.000160581	-0.332974	0.867	0.822	1
SSBP4	0.000182465	-0.278045	0.805	0.744	1
ZAP70	0.000215483	-0.298333	0.526	0.521	1
ODC1	0.000276152	-0.40131	0.554	0.534	1
FMNL1	0.000297227	-0.250726	0.768	0.728	1
GYG1	0.00041797	-0.361268	0.228	0.263	1
BIN1	0.000558224	-0.342364	0.433	0.441	1
ENSCAFG00000031581	0.000597213	-0.289497	0.261	0.293	1
ENSCAFG00000031023	0.000646305	-0.54459	0.231	0.269	1
MOB2	0.000664586	-0.321986	0.373	0.379	1
ADGRE5	0.000966621	-0.456904	0.698	0.644	1
PFN1	0.00151119	-0.545459	0.439	0.428	1
ENSCAFG00000008221	0.0019068	-0.269252	0.627	0.584	1
PCBD1	0.00196893	-0.342437	0.284	0.305	1
UNC119	0.00212722	-0.255634	0.771	0.697	1
CCND3	0.0021579	-0.35465	0.7	0.618	1
ENSCAFG00000025128	0.0034053	-0.44548	0.413	0.405	1
LTA4H	0.00424661	-0.282513	0.406	0.404	1
PPP1R12A	0.00433774	-0.295332	0.638	0.585	1
SH2D3C	0.00449614	-0.411151	0.296	0.302	1
YPEL3	0.00498052	-0.269892	0.683	0.621	1
ENSCAFG00000025332	0.0061314	-0.319693	0.234	0.253	1
PIP4K2A	0.00689163	-0.2775	0.629	0.579	1
SDF2L1	0.00899763	-0.251152	0.558	0.519	1
KLF3	0.00904743	-0.402158	0.741	0.643	1
ACTN4	0.00928419	-0.277817	0.591	0.549	1
GGTA1	0.0100062	-0.314897	0.354	0.357	1
FASLG	0.0142815	-0.399026	0.271	0.277	1
H1-4	0.0153653	-0.444146	0.451	0.435	1
ENSCAFG00000043492	0.0167492	-0.310977	0.308	0.316	1
SIPA1	0.0170429	-0.278673	0.459	0.44	1
PIGT	0.0175078	-0.317725	0.374	0.369	1
ITGB7	0.0176669	-0.315281	0.694	0.615	1
ITGAE	0.0225602	-0.258762	0.258	0.267	1
ITGB2	0.0229135	-0.276744	0.65	0.58	1
HERPUD1	0.0237114	-0.272328	0.452	0.439	1
SLAMF7	0.0255571	-0.314979	0.351	0.343	1
CCDC88B	0.0262767	-0.31573	0.317	0.317	1
KLF6	0.0285586	-0.253465	0.956	0.908	1
ADAM17	0.0706271	-0.26134	0.258	0.26	1
IL17RA	0.0738949	-0.273921	0.391	0.31	1
ENSCAFG00000017118	0.086264	-0.260815	0.347	0.329	1
RPS15	0.0968923	-0.33879	0.462	0.368	1
STARD10	0.105027	-0.256639	0.339	0.32	1
RGS14	0.12211	-0.257243	0.492	0.446	1
GLRX	0.157338	-0.361397	0.424	0.38	1
IL12RB2	0.159099	-0.432563	0.318	0.299	1
TGFB1	0.167847	-0.336582	0.356	0.331	1
PICALM	0.218486	-0.260579	0.264	0.256	1
CXXC1	0.253434	-0.298727	0.335	0.311	1
FLII	0.284723	-0.258896	0.439	0.403	1
SYTL1	0.293103	-0.286576	0.483	0.426	1
ENSCAFG00000031333	0.295268	-0.302082	0.253	0.244	1
THY1	0.300209	-0.255958	0.786	0.664	1
MYO9B	0.306664	-0.277789	0.317	0.296	1
AHNAK	0.322102	-0.284039	0.544	0.522	1
ENSCAFG00000046600	0.333226	-0.411891	0.422	0.385	1
PTGDR	0.362446	-0.329704	0.406	0.353	1
ENSCAFG00000032392	0.380316	-0.284236	0.273	0.229	1
PPP1R9B	0.408274	-0.333259	0.275	0.252	1
SNTB1	0.45362	-0.390306	0.525	0.431	1
GMIP	0.526051	-0.260794	0.344	0.306	1
CMA1	0.575515	-0.36475	0.285	0.24	1
CD38	0.690967	-0.262779	0.314	0.28	1
SH2D2A	0.708823	-0.287899	0.371	0.32	1
NBEAL2	0.799642	-0.274715	0.262	0.23	1
NFKBIA	0.984481	-0.267039	0.267	0.24	1
